# Supplementary material for: Exploring the interactions of the RAS family in the human protein network and their potential implications in RAS-directed therapies
Source: Oncotarget. 2016 Oct 3;7(46):75810–26. doi: 10.18632/oncotarget.12416 (PMC5342780; doi:10.18632/oncotarget.12416)
Supplement: Supplementary file 2 [file oncotarget-07-75810-s002.xlsx]

## Sheet: DIRAS-1
Sample ID	Cancer Study	AA change	Type	Copy #	COSMIC	MS	VS	Mutation Assessor	Center	Chr	Start Pos	End Pos	Ref	Var	Allele Freq (T)	Allele Freq (N)	Var Ref	Var Alt	Norm Ref	Norm Alt	#Mut in Sample
TCGA-B5-A11E-01	Uterine (TCGA)	A135V	Missense	Diploid	1	S	U	Low	WashU	chr19	2717401	2717401	G	A	0.40	NA	9	6	9	0	8146
TCGA-B5-A11E-01	Uterine (TCGA pub)	A135V	Missense	Diploid	1	S	U	Low	WashU	chr19	2717401	2717401	G	A	0.40	NA	9	6	9	0	8147
LUAD-NYU1210	Lung adeno (Broad)	A15V	Missense	Diploid	1	U	U	Medium	Broad	chr19	2717761	2717761	G	A	NA	NA	NA	NA	NA	NA	60
pfg029T	Stomach (UHK)	A81G	Missense	NA	1	U	U	Neutral	uhongkong	chr19	2717563	2717563	G	C	NA	NA	NA	NA	NA	NA	195
ESO-2143	Esophagus (Broad)	D7N	Missense	NA	1	S	U	Low	Broad	chr19	2717786	2717786	C	T	0.24	NA	28	9	NA	NA	186
TCGA-C5-A1BM-01	Cervical (TCGA)	E125K	Missense	Diploid		S	U	Neutral	WashU	chr19	2717432	2717432	C	T	NA	NA	NA	NA	NA	NA	114
S02285	Lung SC (UCOLOGNE)	E163*	Nonsense	NA		U	U		ucologne	chr19	2717318	2717318	C	A	NA	NA	NA	NA	NA	NA	428
DU_145	NCI-60	G14V	Missense	Diploid	1	U	U	High	discover.nci.nih.gov	chr19	2717764	2717764	C	A	NA	NA	NA	NA	NA	NA	1250
PR-3048	Prostate (Broad/Cornell 2012)	G19C	Missense	Diploid	1	S	U	Medium	Broad	chr19	2717750	2717750	C	A	NA	NA	NA	NA	NA	NA	31
TCGA-66-2787-01	Lung squ (TCGA pub)	G64C	Missense	Diploid	1	U	U	High	Broad	chr19	2717615	2717615	C	A	0.31	NA	18	8	NA	NA	610
TCGA-66-2787-01	Lung squ (TCGA)	G64C	Missense	Gain	1	S	U	High	Broad	chr19	2717615	2717615	C	A	0.31	NA	18	8	NA	NA	477
TCGA-CJ-4897-01	ccRCC (TCGA pub)	G79C	Missense	Gain	2	S	U	Low	broad.mit.edu;hgsc.bcm.edu;ucsc.edu	chr19	2717570	2717570	C	A	NA	NA	NA	NA	NA	NA	51
TCGA-B0-4718-01	ccRCC (TCGA pub)	G79C	Missense	Diploid	2	S	U	Low	Baylor	chr19	2717570	2717570	C	A	NA	NA	NA	NA	NA	NA	59
TCGA-B0-4718-01	ccRCC (TCGA)	G79C	Missense	Diploid	2	S	U	Low	Baylor	chr19	2717570	2717570	C	A	NA	NA	NA	NA	NA	NA	59
TCGA-CJ-4897-01	ccRCC (TCGA)	G79C	Missense	Gain	2	S	U	Low	broad.mit.edu;hgsc.bcm.edu;ucsc.edu	chr19	2717570	2717570	C	A	NA	NA	NA	NA	NA	NA	51
TCGA-CR-7402-01	Head & neck (TCGA pub)	G98R	Missense	Diploid		U	U	Neutral	Broad	chr19	2717513	2717513	C	T	0.40	NA	26	17	NA	NA	844
TCGA-CR-7402-01	Head & neck (TCGA)	G98R	Missense	Diploid		S	U	Neutral	Broad	chr19	2717513	2717513	C	T	0.40	NA	26	17	NA	NA	834
TCGA-G8-6909-01	DLBC (TCGA)	G98R	Missense	Diploid		S	U	Neutral	Baylor	chr19	2717513	2717513	C	G	0.30	NA	50	21	84	0	3724
LUAD-E01317	Lung adeno (Broad)	L118F	Missense	Diploid	1	U	U	Medium	Broad	chr19	2717453	2717453	G	A	NA	NA	NA	NA	NA	NA	219
TCGA-X3-A8G4-01	Testicular germ cell (TCGA)	M173T	Missense	ShallowDel		S	U	Neutral	mdanderson.org	chr19	2717287	2717287	A	G	NA	NA	NA	NA	NA	NA	66
TCGA-D9-A6EC-06	Melanoma (TCGA)	N121C	Missense	Gain		S	U		Broad	chr19	2717443	2717444	TT	CA	0.25	NA	40	13	NA	NA	3773
TCGA-DK-A3IM-01		P69L	Missense	Diploid	1	U	U	Low	Broad	chr19	2717599	2717599	G	A	0.07	NA	38	3	NA	NA	84
TCGA-DK-A3IM-01	Bladder (TCGA)	P69L	Missense	Diploid	1	S	U	Low	Broad	chr19	2717599	2717599	G	A	0.07	NA	38	3	NA	NA	85
TCGA-2G-AAGI-01	Testicular germ cell (TCGA)	P69L	Missense	Gain	1	S	U	Low	mdanderson.org	chr19	2717599	2717599	G	A	NA	NA	NA	NA	NA	NA	73
TCGA-MI-A75I-01	Liver (TCGA)	P69R	Missense	Diploid	1	S	U	Neutral	hgsc.bcm.edu;broad.mit.edu;ucsc.edu;bcgsc.ca;mdanderson.org	chr19	2717599	2717599	G	C	0.39	NA	23	15	31	0	151
TCGA-GN-A266-06	Melanoma (TCGA)	Q46*	Nonsense	Gain	1	S	U		Broad	chr19	2717669	2717669	G	A	0.38	NA	25	15	NA	NA	3031
PACA-86-T	Pancreas (ICGC)	R128W	Missense	NA	3	S	V	Medium	Baylor	chr19	2717423	2717423	G	A	NA	NA	NA	NA	NA	NA	19
TCGA-B5-A11Y-01	Uterine (TCGA)	R170H	Missense	Diploid	1	S	U	Low	WashU	chr19	2717296	2717296	C	T	0.21	NA	72	19	70	0	799
TCGA-B5-A11Y-01	Uterine (TCGA pub)	R170H	Missense	Diploid	1	S	U	Low	WashU	chr19	2717296	2717296	C	T	0.21	NA	72	19	70	0	799
PGM65	Stomach (TMUCIH 2015)	R171Q	Missense	NA		U	U	Low	NA	chr19	2717293	2717293	C	T	NA	NA	NA	NA	NA	NA	1114
TCGA-B5-A0JY-01	Uterine (TCGA)	R26H	Missense	Diploid	1	S	U	Medium	WashU	chr19	2717728	2717728	C	T	0.38	NA	29	18	33	0	8871
TCGA-B5-A0JY-01	Uterine (TCGA pub)	R26H	Missense	Diploid	1	S	U	Medium	WashU	chr19	2717728	2717728	C	T	0.38	NA	29	18	33	0	8871
TCGA-BR-8487-01	Stomach (TCGA pub)	S110N	Missense	Diploid	1	U	U	Neutral	Broad	chr19	2717476	2717476	C	T	0.12	NA	53	7	NA	NA	2772
TCGA-BR-8487-01	Stomach (TCGA)	S110N	Missense	Diploid	1	S	U	Neutral	Broad	chr19	2717476	2717476	C	T	NA	NA	NA	NA	NA	NA	2760
TCGA-EE-A29E-06	Melanoma (TCGA)	S150L	Missense	Gain	1	S	U	High	Broad	chr19	2717356	2717356	G	A	0.38	NA	33	20	NA	NA	2790
LUAD-RT-S01699	Lung adeno (Broad)	S182F	Missense	Diploid	3	U	U	Low	Broad	chr19	2717260	2717260	G	A	NA	NA	NA	NA	NA	NA	392
TCGA-DA-A3F8-06	Melanoma (TCGA)	S182F	Missense	Diploid	3	S	U	Low	Broad	chr19	2717260	2717260	G	A	0.15	NA	184	33	NA	NA	940
YUGAFFE	Melanoma (Yale)	S182F	Missense	NA	3	S	U	Low	yale.edu	chr19	2717260	2717260	G	A	NA	NA	NA	NA	NA	NA	618
TCGA-95-7567-01	Lung adeno (TCGA pub)	T196A	Missense	Gain		U	U	Neutral	Broad	chr19	2717219	2717219	T	C	0.07	NA	104	8	NA	NA	853
TCGA-95-7567-01	Lung adeno (TCGA)	T196A	Missense	Gain		S	U	Neutral	Broad	chr19	2717219	2717219	T	C	0.07	NA	104	8	NA	NA	853
pfg043T	Stomach (Pfizer UHK)	V105Gfs*12	FS del	NA		U	U		.	chr19	2717491	2717491	A	-	0.10	NA	129	15	137	0	1101
SR	NCI-60	V105M	Missense	Diploid		U	U	Neutral	discover.nci.nih.gov	chr19	2717492	2717492	C	T	NA	NA	NA	NA	NA	NA	86
TCGA-D1-A15X-01	Uterine (TCGA)	V10M	Missense	Diploid	1	S	U	Low	WashU	chr19	2717777	2717777	C	T	0.31	NA	33	15	47	0	1309
TCGA-D1-A15X-01	Uterine (TCGA pub)	V10M	Missense	Diploid	1	S	U	Low	WashU	chr19	2717777	2717777	C	T	0.31	NA	33	15	47	0	1309
TCGA-IB-7651-01	Pancreas (TCGA)	V111M	Missense	Diploid		S	U	Low	Broad	chr19	2717474	2717474	C	T	NA	NA	NA	NA	NA	NA	15814
MM12T	ucs (Johns Hopkins 2014)	V111M	Missense	NA		U	U	Low	John Hopkins	chr19	2717474	2717474	C	T	NA	NA	NA	NA	NA	NA	5348
TCGA-60-2721-01	Lung squ (TCGA pub)	V119M	Missense	ShallowDel	2	U	U	Medium	Broad	chr19	2717450	2717450	C	T	0.38	NA	28	17	NA	NA	177
TCGA-60-2721-01	Lung squ (TCGA)	V119M	Missense	ShallowDel	2	S	U	Medium	Broad	chr19	2717450	2717450	C	T	0.38	NA	28	17	NA	NA	68
TCGA-BA-5152-01	Head & neck (TCGA pub)	V130M	Missense	ShallowDel		U	U	Medium	Broad	chr19	2717417	2717417	C	T	0.32	NA	32	15	NA	NA	440
TCGA-BA-5152-01	Head & neck (TCGA)	V130M	Missense	ShallowDel		S	U	Medium	Broad	chr19	2717417	2717417	C	T	0.32	NA	32	15	NA	NA	438
LUAD-RT-S01700	Lung adeno (Broad)	V24E	Missense	Diploid	2	U	U	Medium	Broad	chr19	2717734	2717734	A	T	NA	NA	NA	NA	NA	NA	191
P24_Rec2	Glioma (UCSF)	V47M	Missense	NA	1	U	U	Low	UCSF	chr19	2717666	2717666	C	T	0.10	NA	196	22	154	0	1603
TCGA-24-1422-01	Ovarian (TCGA pub)	V47M	Missense	ShallowDel	1	S	U	Low	Broad	chr19	2717666	2717666	C	T	NA	NA	NA	NA	NA	NA	98
TCGA-24-1422-01	Ovarian (TCGA)	V47M	Missense	ShallowDel	1	U	U	Low	Broad	chr19	2717666	2717666	C	T	NA	NA	NA	NA	NA	NA	99

## Sheet: DIRAS-2
Sample ID	Cancer Study	AA change	Type	Copy #	COSMIC	MS	VS	Mutation Assessor	Center	Chr	Start Pos	End Pos	Ref	Var	Allele Freq (T)	Allele Freq (N)	Var Ref	Var Alt	Norm Ref	Norm Alt	#Mut in Sample
TCGA-HU-A4GT-01	Stomach (TCGA pub)	A11V	Missense	Diploid	1	U	U	Neutral	Broad	chr9	93376078	93376078	G	A	0.34	NA	111	56	NA	NA	1497
TCGA-HU-A4GT-01	Stomach (TCGA)	A11V	Missense	Diploid	1	S	U	Neutral	Broad	chr9	93376078	93376078	G	A	NA	NA	NA	NA	NA	NA	1493
TCGA-AA-3693-01	Colorectal (TCGA pub)	A152T	Missense	Diploid	1	S	V	Medium	Broad	chr9	93375656	93375656	C	T	NA	NA	NA	NA	NA	NA	108
TCGA-AA-3693-01	Colorectal (TCGA)	A152T	Missense	Diploid	1	S	V	Medium	Broad	chr9	93375656	93375656	C	T	NA	NA	NA	NA	NA	NA	108
TCGA-IB-7651-01	Pancreas (TCGA)	A81T	Missense	Diploid	1	S	U	Medium	Broad	chr9	93375869	93375869	C	T	NA	NA	NA	NA	NA	NA	15814
ME043	Melanoma (Broad/DFCI)	D179N	Missense	NA	2	U	U	Neutral	Broad	chr9	93375575	93375575	C	T	NA	NA	NA	NA	NA	NA	496
MEL-Ma-Mel-85	Melanoma (Broad)	D179N	Missense	NA	2	U	U	Neutral	Broad	chr9	93375575	93375575	C	T	NA	NA	NA	NA	NA	NA	673
ME043	Melanoma (Broad)	D179N	Missense	NA	2	U	U	Neutral	Broad	chr9	93375575	93375575	C	T	NA	NA	NA	NA	NA	NA	495
TCGA-BJ-A3PT-01	Thyroid (TCGA pub)	D179Y	Missense	Diploid	2	S	U	Low	Broad	chr9	93375575	93375575	C	A	0.05	NA	58	3	NA	NA	23
TCGA-BJ-A3PT-01	Thyroid (TCGA)	D179Y	Missense	Diploid	2	S	U	Low	Broad	chr9	93375575	93375575	C	A	0.05	NA	58	3	NA	NA	23
TCGA-D3-A3C8-06	Melanoma (TCGA)	D7N	Missense	Diploid	1	S	U	Low	Broad	chr9	93376091	93376091	C	T	0.15	NA	52	9	NA	NA	564
TCGA-AG-A002-01	Colorectal (TCGA pub)	E102K	Missense	Diploid	5	S	V	Neutral	broad.mit.edu;hgsc.bcm.edu	chr9	93375806	93375806	C	T	NA	NA	NA	NA	NA	NA	9815
TCGA-AG-A002-01	Colorectal (TCGA)	E102K	Missense	Diploid	5	S	V	Neutral	Broad	chr9	93375806	93375806	C	T	NA	NA	NA	NA	NA	NA	9822
ME009	Melanoma (Broad/DFCI)	E102K	Missense	NA	5	U	U	Neutral	Broad	chr9	93375806	93375806	C	T	NA	NA	NA	NA	NA	NA	1529
ME009	Melanoma (Broad)	E102K	Missense	NA	5	U	U	Neutral	Broad	chr9	93375806	93375806	C	T	NA	NA	NA	NA	NA	NA	2117
TCGA-EE-A20B-06	Melanoma (TCGA)	E102K	Missense	ShallowDel	5	S	U	Neutral	Broad	chr9	93375806	93375806	C	T	0.76	NA	20	64	NA	NA	149
TCGA-FW-A3R5-06	Melanoma (TCGA)	E102K	Missense	ShallowDel	5	S	U	Neutral	Broad	chr9	93375806	93375806	C	T	0.09	NA	106	10	NA	NA	15336
TCGA-D3-A3CB-06	Melanoma (TCGA)	E106K	Missense	Diploid	1	S	U	Neutral	Broad	chr9	93375794	93375794	C	T	0.09	NA	84	8	NA	NA	210
LUAD-YINHD	Lung adeno (Broad)	E160K	Missense	Diploid	1	U	U	Low	Broad	chr9	93375632	93375632	C	T	NA	NA	NA	NA	NA	NA	2684
TCGA-D3-A51R-06	Melanoma (TCGA)	G109E	Missense	Diploid		S	U		Broad	chr9	93375783	93375784	CC	TT	0.90	NA	7	62	NA	NA	567
S02209	Lung SC (UCOLOGNE)	G17V	Missense	NA		U	U	Medium	ucologne	chr9	93376060	93376060	C	A	NA	NA	NA	NA	NA	NA	303
TCGA-AA-3977-01	Colorectal (TCGA pub)	I178V	Missense	Diploid	1	S	V	Neutral	Broad	chr9	93375578	93375578	T	C	NA	NA	NA	NA	NA	NA	2896
TCGA-AA-3977-01	Colorectal (TCGA)	I178V	Missense	Diploid	1	S	V	Neutral	Broad	chr9	93375578	93375578	T	C	NA	NA	NA	NA	NA	NA	2896
TCGA-EE-A29L-06	Melanoma (TCGA)	I198L	Missense	Gain	1	S	U	Low	Broad	chr9	93375518	93375518	T	G	0.19	NA	87	20	NA	NA	1602
PGM63	Stomach (TMUCIH 2015)	I88V	Missense	NA		U	U	Neutral	NA	chr9	93375848	93375848	T	C	NA	NA	NA	NA	NA	NA	883
MEL-Ma-Mel-53	Melanoma (Broad)	N167S	Missense	NA		U	U	Neutral	Broad	chr9	93375610	93375610	T	C	NA	NA	NA	NA	NA	NA	170
TCGA-EE-A29L-06	Melanoma (TCGA)	P115L	Missense	Gain	1	S	U	Medium	Broad	chr9	93375766	93375766	G	A	0.20	NA	86	22	NA	NA	1602
TCGA-FW-A3R5-06	Melanoma (TCGA)	P38L	Missense	ShallowDel	1	S	U	Medium	Broad	chr9	93375997	93375997	G	A	0.15	NA	161	28	NA	NA	15336
TCGA-AA-3688-01	Colorectal (TCGA pub)	R33W	Missense	Diploid	2	S	V	Medium	Broad	chr9	93376013	93376013	G	A	NA	NA	NA	NA	NA	NA	52
TCGA-AA-3688-01	Colorectal (TCGA)	R33W	Missense	Diploid	2	S	V	Medium	Broad	chr9	93376013	93376013	G	A	NA	NA	NA	NA	NA	NA	52
TCGA-BR-4362-01	Stomach (TCGA pub)	R33W	Missense	Gain	2	U	U	Medium	Broad	chr9	93376013	93376013	G	A	0.22	NA	236	68	NA	NA	1553
TCGA-BR-4362-01	Stomach (TCGA)	R33W	Missense	Gain	2	S	U	Medium	Broad	chr9	93376013	93376013	G	A	NA	NA	NA	NA	NA	NA	1547
TCGA-CD-8534-01	Stomach (TCGA pub)	R73Q	Missense	Diploid	2	U	U	Low	Broad	chr9	93375892	93375892	C	T	0.25	NA	115	39	NA	NA	64
TCGA-CD-8534-01	Stomach (TCGA)	R73Q	Missense	Diploid	2	S	U	Low	Broad	chr9	93375892	93375892	C	T	NA	NA	NA	NA	NA	NA	64
TCGA-A2-A0CS-01	Breast (TCGA 2015)	R73W	Missense	Gain	2	U	U	Medium	genome.wustl.edu;unc.edu	chr9	93375893	93375893	G	A	0.26	NA	185	65	89	0	33
TCGA-A2-A0CS-01	Breast (TCGA pub)	R73W	Missense	Diploid	2	S	U	Medium	WashU	chr9	93375893	93375893	G	A	NA	NA	NA	NA	NA	NA	33
TCGA-A2-A0CS-01	Breast (TCGA)	R73W	Missense	Gain	2	S	U	Medium	WashU	chr9	93375893	93375893	G	A	NA	NA	NA	NA	NA	NA	26
TCGA-N5-A4RV-01	Uterine CS (TCGA)	R91*	Nonsense	ShallowDel		S	U		Broad	chr9	93375839	93375839	G	A	0.96	NA	4	86	NA	NA	51
ESO-859	Esophagus (Broad)	S128N	Missense	NA	1	S	U	Neutral	Broad	chr9	93375727	93375727	C	T	0.75	NA	40	121	NA	NA	1663
S02384	Lung SC (UCOLOGNE)	S134G	Missense	NA		U	U	Low	ucologne	chr9	93375710	93375710	T	C	NA	NA	NA	NA	NA	NA	372
TCGA-EE-A2GC-06	Melanoma (TCGA)	S75F	Missense	ShallowDel		S	U		Broad	chr9	93375885	93375886	GG	AA	0.51	NA	34	35	NA	NA	1818
TCGA-D3-A51T-06	Melanoma (TCGA)	S77F	Missense	ShallowDel	1	S	U	Low	Broad	chr9	93375880	93375880	G	A	0.66	NA	21	40	NA	NA	932
ME017	Melanoma (Broad)	S93F	Missense	NA	1	U	U	High	Broad	chr9	93375832	93375832	G	A	NA	NA	NA	NA	NA	NA	434
TCGA-EE-A2GU-06	Melanoma (TCGA)	S93F	Missense	Diploid	1	S	U	High	Broad	chr9	93375832	93375832	G	A	0.28	NA	83	33	NA	NA	469
TCGA-A8-A0A1-01	Breast (TCGA 2015)	T39M	Missense	Diploid	2	U	U	High	genome.wustl.edu;unc.edu	chr9	93375994	93375994	G	A	0.30	NA	241	104	200	0	35
TCGA-A8-A0A1-01	Breast (TCGA pub)	T39M	Missense	Diploid	2	S	U	High	WashU	chr9	93375994	93375994	G	A	NA	NA	NA	NA	NA	NA	29
TCGA-A8-A0A1-01	Breast (TCGA)	T39M	Missense	Diploid	2	S	U	High	WashU	chr9	93375994	93375994	G	A	NA	NA	NA	NA	NA	NA	30
TCGA-AA-3846-01	Colorectal (TCGA pub)	T39M	Missense	Diploid	2	S	U	High	Broad	chr9	93375994	93375994	G	A	NA	NA	NA	NA	NA	NA	68
TCGA-AA-3846-01	Colorectal (TCGA)	T39M	Missense	Diploid	2	S	U	High	Broad	chr9	93375994	93375994	G	A	NA	NA	NA	NA	NA	NA	68
TCGA-34-2596-01	Lung squ (TCGA pub)	V111L	Missense	Gain	1	U	U	Neutral	Broad	chr9	93375779	93375779	C	A	0.30	NA	129	55	NA	NA	205
TCGA-34-2596-01	Lung squ (TCGA)	V111L	Missense	Gain	1	S	U	Neutral	Broad	chr9	93375779	93375779	C	A	0.30	NA	129	55	NA	NA	220
pfg127T	Stomach (Pfizer UHK)	V158*	FS del	NA		U	U		.	chr9	93375638	93375638	C	-	0.29	NA	141	59	181	0	808

## Sheet: DIRAS-3
Sample ID	Cancer Study	AA change	Type	Copy #	COSMIC	MS	VS	Mutation Assessor	Center	Chr	Start Pos	End Pos	Ref	Var	Allele Freq (T)	Allele Freq (N)	Var Ref	Var Alt	Norm Ref	Norm Alt	#Mut in Sample
TCGA-BR-8589-01	Stomach (TCGA pub)	*230Wext*15	Nonstop	Diploid	1	U	U		Broad	chr1	68512291	68512291	T	C	0.23	NA	62	18	NA	NA	971
TCGA-BR-8589-01	Stomach (TCGA)	*230Wext*15	Nonstop	Diploid	1	S	U		Broad	chr1	68512291	68512291	T	C	NA	NA	NA	NA	NA	NA	968
PD4602a	Breast (Sanger)	A100T	Missense	NA	2	U	U		Sanger	chr1	68512683	68512683	C	-	NA	NA	NA	NA	NA	NA	106
EV001_R2	ccRCC (IRC 2014)	A100T	Missense	NA	2	U	U	Medium	www.icr.ac.uk	chr1	68512683	68512683	C	T	NA	NA	NA	NA	NA	NA	70
EV001_R1	ccRCC (IRC 2014)	A100T	Missense	NA	2	U	U	Medium	www.icr.ac.uk	chr1	68512683	68512683	C	T	NA	NA	NA	NA	NA	NA	69
EV001_R3	ccRCC (IRC 2014)	A100T	Missense	NA	2	U	U	Medium	www.icr.ac.uk	chr1	68512683	68512683	C	T	NA	NA	NA	NA	NA	NA	68
EV001_R8	ccRCC (IRC 2014)	A100T	Missense	NA	2	U	U	Medium	www.icr.ac.uk	chr1	68512683	68512683	C	T	NA	NA	NA	NA	NA	NA	67
TCGA-AP-A059-01	Uterine (TCGA)	A129V	Missense	Diploid	1	S	U	Neutral	WashU	chr1	68512595	68512595	G	A	0.19	NA	111	26	115	0	9130
TCGA-AP-A059-01	Uterine (TCGA pub)	A129V	Missense	Diploid	1	S	U	Neutral	WashU	chr1	68512595	68512595	G	A	0.19	NA	111	26	115	0	9130
TCGA-RA-A741-01	Cervical (TCGA)	A28T	Missense	Diploid		S	U	Neutral	WashU	chr1	68512899	68512899	C	T	NA	NA	NA	NA	NA	NA	82
TCGA-Q1-A73O-01	Cervical (TCGA)	A46T	Missense	Diploid		S	U	Low	WashU	chr1	68512845	68512845	C	T	NA	NA	NA	NA	NA	NA	1252
MEL-Ma-Mel-102	Melanoma (Broad)	C75F	Missense	NA		U	U	Neutral	Broad	chr1	68512757	68512757	C	A	NA	NA	NA	NA	NA	NA	1236
TCGA-CG-4300-01	Stomach (TCGA pub)	C80*	Nonsense	ShallowDel	1	U	U		Broad	chr1	68512741	68512741	G	T	0.27	NA	132	50	NA	NA	121
TCGA-CG-4300-01	Stomach (TCGA)	C80*	Nonsense	ShallowDel	1	S	U		Broad	chr1	68512741	68512741	G	T	NA	NA	NA	NA	NA	NA	121
YUAVEY	Melanoma (Yale)	D96N	Missense	NA	1	S	U	Low	yale.edu	chr1	68512695	68512695	C	T	NA	NA	NA	NA	NA	NA	288
TCGA-EE-A3JB-06	Melanoma (TCGA)	E10K	Missense	Diploid		S	U	Neutral	Broad	chr1	68512953	68512953	C	T	0.43	NA	21	16	NA	NA	498
MM-0639	MM (Broad)	E122G	Missense	NA		U	U	Low	Broad	chr1	68512616	68512616	T	C	NA	NA	NA	NA	NA	NA	25
TCGA-GN-A266-06	Melanoma (TCGA)	E172K	Missense	Gain	1	S	U	Neutral	Broad	chr1	68512467	68512467	C	T	0.35	NA	67	36	NA	NA	3031
587392	Colorectal (Genentech)	E210*	Nonsense	NA	1	U	V		Genentech	chr1	68512353	68512353	C	A	NA	NA	NA	NA	NA	NA	90
TCGA-AG-3587-01	Colorectal (TCGA pub)	E210K	Missense	Gain	2	S	V	Neutral	Baylor	chr1	68512353	68512353	C	T	NA	NA	NA	NA	NA	NA	51
TCGA-AG-3587-01	Colorectal (TCGA)	E210K	Missense	Gain	2	S	V	Neutral	Baylor	chr1	68512353	68512353	C	T	NA	NA	NA	NA	NA	NA	51
S02351	Lung SC (UCOLOGNE)	E210K	Missense	NA	2	U	U	Neutral	ucologne	chr1	68512353	68512353	C	T	NA	NA	NA	NA	NA	NA	208
TCGA-DR-A0ZM-01	Cervical (TCGA)	E210Q	Missense	Diploid	2	S	U	Neutral	WashU	chr1	68512353	68512353	C	G	NA	NA	NA	NA	NA	NA	1047
TCGA-AN-A046-01	Breast (TCGA 2015)	E220D	Missense	ShallowDel	1	U	U	Neutral	genome.wustl.edu;unc.edu	chr1	68512321	68512321	C	A	0.14	NA	104	17	206	0	4915
TCGA-AN-A046-01	Breast (TCGA)	E220D	Missense	ShallowDel	1	S	U	Neutral	WashU	chr1	68512321	68512321	C	A	NA	NA	NA	NA	NA	NA	4348
TCGA-J4-8200-01	Prostate (TCGA 2015)	F177V	Missense	Diploid	1	S	U	High	Broad	chr1	68512452	68512452	A	C	0.11	NA	116	14	NA	NA	14
TCGA-J4-8200-01	Prostate (TCGA)	F177V	Missense	Diploid	1	S	U	High	Broad	chr1	68512452	68512452	A	C	0.11	NA	116	14	NA	NA	14
R7495_2	LUAD (MSKCC)	G60S	Missense	NA		U	U	Medium	NA	chr1	68512803	68512803	C	T	0.17	NA	239	50	91	0	119
TCGA-34-2600-01	Lung squ (TCGA pub)	K30N	Missense	ShallowDel	1	U	U	Neutral	Broad	chr1	68512891	68512891	C	A	0.08	NA	49	4	NA	NA	392
TCGA-34-2600-01	Lung squ (TCGA)	K30N	Missense	ShallowDel	1	S	U	Neutral	Broad	chr1	68512891	68512891	C	A	0.08	NA	49	4	NA	NA	452
TCGA-G8-6909-01	DLBC (TCGA)	K30Q	Missense	Diploid	1	S	U	Neutral	Baylor	chr1	68512893	68512893	T	G	0.27	0.02	63	23	98	2	3724
TCGA-B7-5818-01	Stomach (TCGA pub)	L222Q	Missense	Diploid	2	U	U	Low	Broad	chr1	68512316	68512316	A	T	0.32	NA	155	72	NA	NA	348
TCGA-B7-5818-01	Stomach (TCGA)	L222Q	Missense	Diploid	2	S	U	Low	Broad	chr1	68512316	68512316	A	T	NA	NA	NA	NA	NA	NA	347
TCGA-BR-8059-01	Stomach (TCGA pub)	M215V	Missense	Diploid	1	U	U	Neutral	Broad	chr1	68512338	68512338	T	C	0.21	NA	74	20	NA	NA	630
TCGA-BR-8059-01	Stomach (TCGA)	M215V	Missense	Diploid	1	S	U	Neutral	Broad	chr1	68512338	68512338	T	C	NA	NA	NA	NA	NA	NA	629
TCGA-D9-A6EC-06	Melanoma (TCGA)	N174K	Missense	Gain		S	U	Neutral	Broad	chr1	68512459	68512459	A	T	0.19	NA	88	20	NA	NA	3773
LUAD-RT-S01866	Lung adeno (Broad)	N217D	Missense	Diploid	1	U	U	Neutral	Broad	chr1	68512332	68512332	T	C	NA	NA	NA	NA	NA	NA	106
587276	Colorectal (Genentech)	R103H	Missense	NA	2	U	V	Medium	Genentech	chr1	68512673	68512673	C	T	NA	NA	NA	NA	NA	NA	61
TCGA-F6-A8O4-01	LGG-GBM (TCGA 2016)	R103H	Missense	Diploid	2	U	U	Medium	mdanderson.org/ucsc.edu/broad.mit.edu	chr1	68512673	68512673	C	T	0.36	NA	103	58	159	0	23
TCGA-55-1592-01	Lung adeno (TCGA pub)	R103L	Missense	Gain	2	U	U	Medium	Broad	chr1	68512673	68512673	C	A	0.16	NA	308	58	NA	NA	503
TCGA-55-1592-01	Lung adeno (TCGA)	R103L	Missense	Gain	2	S	U	Medium	Broad	chr1	68512673	68512673	C	A	0.16	NA	308	58	NA	NA	503
TCGA-AP-A051-01	Uterine (TCGA)	R108W	Missense	Diploid	1	S	U	Neutral	WashU	chr1	68512659	68512659	G	A	0.36	0.01	49	27	179	1	6684
TCGA-AP-A051-01	Uterine (TCGA pub)	R108W	Missense	Diploid	1	S	U	Neutral	WashU	chr1	68512659	68512659	G	A	0.36	0.01	49	27	179	1	6684
HCT_116	NCI-60	R39H	Missense	Diploid		U	U	Medium	discover.nci.nih.gov	chr1	68512865	68512865	C	T	NA	NA	NA	NA	NA	NA	1584
YUZINO	Melanoma (Yale)	R99H	Missense	NA	3	S	U	Low	yale.edu	chr1	68512685	68512685	C	T	NA	NA	NA	NA	NA	NA	1045
TCGA-BG-A0VZ-01	Uterine (TCGA)	R99H	Missense	Diploid	3	S	U	Low	WashU	chr1	68512685	68512685	C	T	0.48	NA	22	20	22	0	234
TCGA-BG-A0VZ-01	Uterine (TCGA pub)	R99H	Missense	Diploid	3	S	U	Low	WashU	chr1	68512685	68512685	C	T	0.48	NA	22	20	22	0	234
TCGA-12-0692-01	GBM (TCGA 2013)	R99P	Missense	Diploid	3	U	U	Neutral	Broad	chr1	68512685	68512685	C	G	NA	NA	NA	NA	NA	NA	50
TCGA-12-0692-01	GBM (TCGA)	R99P	Missense	Diploid	3	S	U	Neutral	Broad	chr1	68512685	68512685	C	G	NA	NA	NA	NA	NA	NA	72
TCGA-EK-A3GK-01	Cervical (TCGA)	S181L	Missense	Diploid		S	U	High	WashU	chr1	68512439	68512439	G	A	NA	NA	NA	NA	NA	NA	1067
SC_9008	Prostate (SU2C)	S213T	Missense	Diploid		U	U	Neutral	NA	chr1	68512344	68512344	A	T	0.42	NA	137	98	NA	NA	1165
TCGA-HU-A4H5-01	Stomach (TCGA pub)	T184S	Missense	Diploid	1	U	U	Low	Broad	chr1	68512430	68512430	G	C	0.48	NA	63	59	NA	NA	240
TCGA-HU-A4H5-01	Stomach (TCGA)	T184S	Missense	Diploid	1	S	U	Low	Broad	chr1	68512430	68512430	G	C	NA	NA	NA	NA	NA	NA	239
HN_62814	Head & neck (Broad)	T52M	Missense	NA	1	U	U	Low	Broad	chr1	68512826	68512826	G	A	0.22	NA	128	36	NA	NA	239
MO_1012	Prostate (SU2C)	T52M	Missense	Gain	1	U	U	Low	NA	chr1	68512826	68512826	G	A	0.23	NA	65	19	NA	NA	1011
TCGA-PK-A5HB-01	ACC (TCGA)	V48A	Missense	Diploid		S	U	High	broad.mit.edu;ucsc.edu;bcgsc.ca;mdanderson.org	chr1	68512838	68512838	A	G	0.40	0.00	122	82	214	1	1165

## Sheet: ERAS
Sample ID	Cancer Study	AA change	Type	Copy #	COSMIC	MS	VS	Mutation Assessor	Center	Chr	Start Pos	End Pos	Ref	Var	Allele Freq (T)	Allele Freq (N)	Var Ref	Var Alt	Norm Ref	Norm Alt	#Mut in Sample
TCGA-3B-A9HV-01	Sarcoma (TCGA)	A143S	Missense	ShallowDel		S	U	Neutral	WashU	chr23	48687960	48687960	G	T	NA	NA	NA	NA	NA	NA	49
TCGA-IS-A3K7-01	Sarcoma (TCGA)	A159G	Missense	ShallowDel		S	U	Neutral	WashU	chr23	48688009	48688009	C	G	NA	NA	NA	NA	NA	NA	87
16859	Lung adeno (TSP)	A165S	Missense	NA	1	U	U	Low	Broad	chr23	48688026	48688026	G	T	NA	NA	NA	NA	NA	NA	9
TCGA-X2-A95T-01	Sarcoma (TCGA)	A165S	Missense	ShallowDel	1	S	U	Low	WashU	chr23	48688026	48688026	G	T	NA	NA	NA	NA	NA	NA	80
S02299	Lung SC (UCOLOGNE)	A165S	Missense	NA	1	U	U	Low	ucologne	chr23	48688026	48688026	G	T	NA	NA	NA	NA	NA	NA	718
TCGA-05-4390-01	Lung adeno (TCGA pub)	A97T	Missense	Diploid	3	U	U	Low	Broad	chr23	48687822	48687822	G	A	0.26	NA	86	31	NA	NA	495
TCGA-05-4390-01	Lung adeno (TCGA)	A97T	Missense	Diploid	3	S	U	Low	Broad	chr23	48687822	48687822	G	A	0.26	NA	86	31	NA	NA	495
TCGA-AP-A0LG-01	Uterine (TCGA)	A97T	Missense	Diploid	3	S	U	Low	WashU	chr23	48687822	48687822	G	A	0.38	NA	20	12	57	0	289
TCGA-AP-A0LG-01	Uterine (TCGA pub)	A97T	Missense	Diploid	3	S	U	Low	WashU	chr23	48687822	48687822	G	A	0.38	NA	20	12	57	0	289
TCGA-AA-3833-01	Colorectal (TCGA pub)	A97V	Missense	NA	3	S	V	Medium	Broad	chr23	48687823	48687823	C	T	NA	NA	NA	NA	NA	NA	379
TCGA-AA-3833-01	Colorectal (TCGA)	A97V	Missense	Diploid	3	S	V	Medium	Broad	chr23	48687823	48687823	C	T	NA	NA	NA	NA	NA	NA	375
17776	Lung adeno (TSP)	C226*	Nonsense	NA	1	U	U		Broad	chr23	48688211	48688211	C	A	NA	NA	NA	NA	NA	NA	4
TCGA-A5-A0R7-01	Uterine (TCGA)	D69N	Missense	ShallowDel	1	S	U	Low	WashU	chr23	48687738	48687738	G	A	0.30	NA	23	10	73	0	40
TCGA-A5-A0R7-01	Uterine (TCGA pub)	D69N	Missense	ShallowDel	1	S	U	Low	WashU	chr23	48687738	48687738	G	A	0.30	NA	23	10	73	0	40
TCGA-D7-A4YV-01	Stomach (TCGA pub)	D71N	Missense	Diploid	1	U	U	Medium	Broad	chr23	48687744	48687744	G	A	0.27	NA	53	20	NA	NA	790
TCGA-D7-A4YV-01	Stomach (TCGA)	D71N	Missense	Diploid	1	S	U	Medium	Broad	chr23	48687744	48687744	G	A	NA	NA	NA	NA	NA	NA	788
MM18T	ucs (Johns Hopkins 2014)	D71N	Missense	NA	1	U	U	Medium	John Hopkins	chr23	48687744	48687744	G	A	NA	NA	NA	NA	NA	NA	5528
S02375	Lung SC (UCOLOGNE)	E2*	Nonsense	NA		U	U		ucologne	chr23	48687537	48687537	G	T	NA	NA	NA	NA	NA	NA	241
TCGA-S9-A7R8-01	LGG-GBM (TCGA 2016)	E217K	Missense	Diploid		U	U	Neutral	mdanderson.org/ucsc.edu/broad.mit.edu	chr23	48688182	48688182	G	A	0.36	NA	14	8	19	0	26
TCGA-22-4599-01	Lung squ (TCGA pub)	E24K	Missense	NA	1	U	U	Neutral	Broad	chr23	48687603	48687603	G	A	0.71	NA	5	12	NA	NA	327
TCGA-22-4599-01	Lung squ (TCGA)	E24K	Missense	Diploid	1	S	U	Neutral	Broad	chr23	48687603	48687603	G	A	0.71	NA	5	12	NA	NA	328
TCGA-33-4566-01	Lung squ (TCGA pub)	F120L	Missense	NA	1	U	U	Medium	Broad	chr23	48687893	48687893	C	A	0.73	NA	30	83	NA	NA	1123
TCGA-33-4566-01	Lung squ (TCGA)	F120L	Missense	Gain	1	S	U	Medium	Broad	chr23	48687893	48687893	C	A	0.73	NA	30	83	NA	NA	1122
TCGA-S9-A6WQ-01	LGG-GBM (TCGA 2016)	G48S	Missense	Diploid	1	U	U	High	mdanderson.org/ucsc.edu/broad.mit.edu	chr23	48687675	48687675	G	A	0.21	NA	30	8	37	0	26
TCGA-CV-6942-01	Head & neck (TCGA pub)	H102L	Missense	Diploid		U	U	Neutral	Broad	chr23	48687838	48687838	A	T	0.19	NA	83	20	NA	NA	199
TCGA-CV-6942-01	Head & neck (TCGA)	H102L	Missense	Diploid		S	U	Neutral	Broad	chr23	48687838	48687838	A	T	0.19	NA	83	20	NA	NA	197
LUAD_E00522	Lung adeno (Broad)	H171L	Missense	Diploid	1	U	U	Neutral	Broad	chr23	48688045	48688045	A	T	NA	NA	NA	NA	NA	NA	1018
TCGA-B5-A0JY-01	Uterine (TCGA)	K6T	Missense	Diploid	1	S	U	Neutral	WashU	chr23	48687550	48687550	A	C	0.44	NA	22	17	36	0	8871
TCGA-B5-A0JY-01	Uterine (TCGA pub)	K6T	Missense	Diploid	1	S	U	Neutral	WashU	chr23	48687550	48687550	A	C	0.44	NA	22	17	36	0	8871
TCGA-EA-A3QD-01	Cervical (TCGA)	R185W	Missense	Diploid	1	S	U	Medium	WashU	chr23	48688086	48688086	C	T	NA	NA	NA	NA	NA	NA	80
TCGA-66-2785-01	Lung squ (TCGA pub)	R185W	Missense	NA	1	U	U	Medium	Broad	chr23	48688086	48688086	C	T	0.67	NA	6	12	NA	NA	979
TCGA-66-2785-01	Lung squ (TCGA)	R185W	Missense	Diploid	1	S	U	Medium	Broad	chr23	48688086	48688086	C	T	0.67	NA	6	12	NA	NA	1061
TCGA-D3-A2JA-06	Melanoma (TCGA)	R220Gfs*22	FS del	Gain		S	U		Broad	chr23	48688189	48688189	C	-	0.33	NA	4	2	NA	NA	288
TCGA-BR-8361-01	Stomach (TCGA pub)	R32H	Missense	Diploid	1	U	U	Neutral	Broad	chr23	48687628	48687628	G	A	0.25	NA	15	5	NA	NA	1441
TCGA-BR-8361-01	Stomach (TCGA)	R32H	Missense	Diploid	1	S	U	Neutral	Broad	chr23	48687628	48687628	G	A	NA	NA	NA	NA	NA	NA	1438
587256	Colorectal (Genentech)	S181L	Missense	NA	1	U	U	Medium	Genentech	chr23	48688075	48688075	C	T	NA	NA	NA	NA	NA	NA	928
TCGA-ER-A42L-06	Melanoma (TCGA)	S193F	Missense	Diploid		S	U	Neutral	Broad	chr23	48688111	48688111	C	T	0.25	NA	9	3	NA	NA	801
MSKCC-0821_R	Bladder (DFARBER_MSKCC 2014)	S193Pfs*49	FS del	NA		U	U		NA	chr23	48688107	48688107	T	-	NA	NA	NA	NA	NA	NA	195
BR-M-116	Breast (Broad)	S50N	Missense	NA		S	U		Broad	chr23	48687682	48687682	G	-	NA	NA	NA	NA	NA	NA	100
53M	DESM (Broad 2015)	S77F	Missense	NA		U	U	Low	www.broadinstitute.org	chr23	48687763	48687763	C	T	NA	NA	NA	NA	NA	NA	881
TCGA-BS-A0UV-01	Uterine (TCGA)	V188M	Missense	Diploid	1	S	U	High	WashU	chr23	48688095	48688095	G	A	0.41	NA	32	22	85	0	7749
TCGA-BS-A0UV-01	Uterine (TCGA pub)	V188M	Missense	Diploid	1	S	U	High	WashU	chr23	48688095	48688095	G	A	0.41	NA	32	22	85	0	7749
MEL-JWCI-WGS-1	Melanoma (Broad)	W79*	Nonsense	NA		U	U		Broad	chr23	48687770	48687770	G	A	NA	NA	NA	NA	NA	NA	4349

## Sheet: GEM
Sample ID	Cancer Study	AA change	Type	Copy #	COSMIC	MS	VS	Mutation Assessor	Center	Chr	Start Pos	End Pos	Ref	Var	Allele Freq (T)	Allele Freq (N)	Var Ref	Var Alt	Norm Ref	Norm Alt	#Mut in Sample
TCGA-B5-A0JY-01	Uterine (TCGA)	A163V	Missense	Diploid	1	S	U	Low	WashU	chr8	95264372	95264372	G	A	0.27	NA	55	20	72	0	8871
TCGA-B5-A0JY-01	Uterine (TCGA pub)	A163V	Missense	Diploid	1	S	U	Low	WashU	chr8	95264372	95264372	G	A	0.27	NA	55	20	72	0	8871
TCGA-EE-A29D-06	Melanoma (TCGA)	A92T	Missense	Diploid	1	S	U	Neutral	Broad	chr8	95272458	95272458	C	T	0.40	NA	29	19	NA	NA	2966
TCGA-67-3773-01	Lung adeno (TCGA pub)	A96S	Missense	Diploid	1	U	U	Low	Broad	chr8	95272446	95272446	C	A	0.31	NA	147	67	NA	NA	90
TCGA-67-3773-01	Lung adeno (TCGA)	A96S	Missense	Diploid	1	S	U	Low	Broad	chr8	95272446	95272446	C	A	0.31	NA	147	67	NA	NA	90
TCGA-D9-A1JW-06	Melanoma (TCGA)	D151N	Missense	Gain	1	S	U	Low	Broad	chr8	95264409	95264409	C	T	0.40	NA	42	28	NA	NA	716
TCGA-HU-A4GH-01	Stomach (TCGA pub)	E166G	Missense	Gain	1	U	U	Medium	Broad	chr8	95264363	95264363	T	C	0.09	NA	59	6	NA	NA	692
TCGA-HU-A4GH-01	Stomach (TCGA)	E166G	Missense	Gain	1	S	U	Medium	Broad	chr8	95264363	95264363	T	C	NA	NA	NA	NA	NA	NA	691
MM04T	ucs (Johns Hopkins 2014)	E205*	Nonsense	NA		U	U		John Hopkins	chr8	95264247	95264247	C	A	NA	NA	NA	NA	NA	NA	5564
TCGA-EE-A2A6-06	Melanoma (TCGA)	E247K	Missense	Diploid	1	S	U	Medium	Broad	chr8	95262690	95262690	C	T	0.21	NA	31	8	NA	NA	241
TCGA-KM-8443-01	chRCC (TCGA)	G150R	Missense	Gain	1	S	U	Medium	Baylor	chr8	95264412	95264412	C	T	0.50	NA	35	35	64	0	20
TCGA-KM-8443-01	chRCC (TCGA)	G150R	Missense	Gain	1	S	U	Medium	broad.mit.edu;hgsc.bcm.edu;mdanderson.org;bcgsc.ca	chr8	95264412	95264412	C	T	NA	NA	NA	NA	NA	NA	61
TCGA-69-7980-01	Lung adeno (TCGA pub)	G150W	Missense	ShallowDel	1	U	U	High	Broad	chr8	95264412	95264412	C	A	0.30	NA	55	24	NA	NA	698
TCGA-69-7980-01	Lung adeno (TCGA)	G150W	Missense	ShallowDel	1	S	U	High	Broad	chr8	95264412	95264412	C	A	0.30	NA	55	24	NA	NA	698
P10_Rec	Glioma (UCSF)	G190D	Missense	NA		U	U	High	UCSF	chr8	95264291	95264291	C	T	0.22	NA	216	62	160	0	1857
MEL-Ma-Mel-103b	Melanoma (Broad)	G85E	Missense	NA	1	U	U	High	Broad	chr8	95272478	95272478	C	T	NA	NA	NA	NA	NA	NA	1078
TCGA-FS-A1ZA-06	Melanoma (TCGA)	G85E	Missense	ShallowDel	1	S	U	High	Broad	chr8	95272478	95272478	C	T	0.34	NA	25	13	NA	NA	960
TCGA-CR-5248-01	Head & neck (TCGA pub)	I67M	Missense	Diploid		U	U	Medium	Broad	chr8	95272531	95272531	G	C	0.17	NA	53	11	NA	NA	304
TCGA-CR-5248-01	Head & neck (TCGA)	I67M	Missense	Diploid		S	U	Medium	Broad	chr8	95272531	95272531	G	C	0.17	NA	53	11	NA	NA	299
LUAD-2GUGK	Lung adeno (Broad)	K136*	Nonsense	Diploid	1	U	U		Broad	chr8	95265266	95265266	T	A	NA	NA	NA	NA	NA	NA	238
TCGA-N7-A4Y0-01	Uterine CS (TCGA)	L154P	Missense	Gain		S	U	Medium	Broad	chr8	95264399	95264399	A	G	0.15	NA	137	25	NA	NA	707
TCGA-EE-A29V-06	Melanoma (TCGA)	L195*	Nonsense	Diploid	1	S	U		Broad	chr8	95264276	95264276	A	C	0.67	NA	16	32	NA	NA	798
LUAD-F00057	Lung adeno (Broad)	L285F	Missense	Diploid	1	U	U	Low	Broad	chr8	95262576	95262576	G	A	NA	NA	NA	NA	NA	NA	209
HCT_15	NCI-60	L285I	Missense	Diploid	1	U	U	Low	discover.nci.nih.gov	chr8	95262576	95262576	G	T	NA	NA	NA	NA	NA	NA	4707
MSKCC-0821_R	Bladder (DFARBER_MSKCC 2014)	L91V	Missense	NA		U	U	Medium	NA	chr8	95272461	95272461	G	C	NA	NA	NA	NA	NA	NA	195
TCGA-IR-A3LK-01	Cervical (TCGA)	L91V	Missense	Gain		S	U	Medium	WashU	chr8	95272461	95272461	G	C	NA	NA	NA	NA	NA	NA	1129
TCGA-BR-6452-01	Stomach (TCGA pub)	N277Kfs*16	FS ins	Gain		S	U		Broad	chr8	95262599	95262600	-	T	0.11	NA	123	15	NA	NA	6437
TCGA-BR-6452-01	Stomach (TCGA)	N277Kfs*16	FS ins	Gain		S	U		Broad	chr8	95262599	95262600	-	T	NA	NA	NA	NA	NA	NA	6415
TCGA-AA-A010-01	Colorectal (TCGA pub)	P37T	Missense	Diploid	1	S	V	Low	Broad	chr8	95272623	95272623	G	T	NA	NA	NA	NA	NA	NA	6088
TCGA-AA-A010-01	Colorectal (TCGA)	P37T	Missense	Diploid	1	S	V	Low	Broad	chr8	95272623	95272623	G	T	NA	NA	NA	NA	NA	NA	6086
TCGA-FW-A3I3-06	Melanoma (TCGA)	Q238H	Missense	Gain	1	S	U	Medium	Broad	chr8	95262715	95262715	C	A	0.49	NA	71	67	NA	NA	63
MEL-Ma-Mel-65	Melanoma (Broad)	R116Q	Missense	NA	2	U	U	Low	Broad	chr8	95265325	95265325	C	T	NA	NA	NA	NA	NA	NA	1745
TCGA-EE-A181-06	Melanoma (TCGA)	R116Q	Missense	Gain	2	S	U	Low	Broad	chr8	95265325	95265325	C	T	0.11	NA	79	10	NA	NA	2402
TCGA-ER-A42L-06	Melanoma (TCGA)	R116Q	Missense	Gain	2	S	U	Low	Broad	chr8	95265325	95265325	C	T	0.14	NA	116	19	NA	NA	801
TCGA-FW-A3R5-06	Melanoma (TCGA)	R116Q	Missense	ShallowDel	2	S	U	Low	Broad	chr8	95265325	95265325	C	T	0.33	NA	87	42	NA	NA	15336
TCGA-AA-3984-01	Colorectal (TCGA pub)	R172*	Nonsense	Gain	1	S	V		Broad	chr8	95264346	95264346	G	A	NA	NA	NA	NA	NA	NA	3165
TCGA-AA-3984-01	Colorectal (TCGA)	R172*	Nonsense	Gain	1	S	V		Broad	chr8	95264346	95264346	G	A	NA	NA	NA	NA	NA	NA	3165
HCC_2998	NCI-60	R172Q	Missense	Diploid	1	U	U	Medium	discover.nci.nih.gov	chr8	95264345	95264345	C	T	NA	NA	NA	NA	NA	NA	5044
HN_62863	Head & neck (Broad)	R176L	Missense	NA	1	U	U	Low	Broad	chr8	95264333	95264333	C	A	0.32	NA	99	47	NA	NA	74
ACINAR01	PAAC (JHU 2014)	R197W	Missense	NA	3	U	U	Medium	John_Hopkins	chr8	95264271	95264271	G	A	NA	NA	NA	NA	NA	NA	643
WA16	Prostate (MICH)	R197W	Missense	Diploid	3	U	U		umich.edu	chr8	95264271	95264271	G	-	0.47	NA	61	54	62	0	728
TCGA-AP-A059-01	Uterine (TCGA)	R197W	Missense	Diploid	3	S	U	Medium	WashU	chr8	95264271	95264271	G	A	0.20	NA	72	18	151	0	9130
TCGA-AP-A059-01	Uterine (TCGA pub)	R197W	Missense	Diploid	3	S	U	Medium	WashU	chr8	95264271	95264271	G	A	0.20	NA	72	18	151	0	9130
TCGA-AA-3977-01	Colorectal (TCGA pub)	R21C	Missense	Diploid	1	S	V	Medium	Broad	chr8	95272671	95272671	G	A	NA	NA	NA	NA	NA	NA	2896
TCGA-AA-3977-01	Colorectal (TCGA)	R21C	Missense	Diploid	1	S	V	Medium	Broad	chr8	95272671	95272671	G	A	NA	NA	NA	NA	NA	NA	2896
YUPROST	Melanoma (Yale)	R237Q	Missense	NA	1	S	U	Medium	yale.edu	chr8	95262719	95262719	C	T	NA	NA	NA	NA	NA	NA	939
TCGA-A6-2676-01	Colorectal (TCGA pub)	R251Q	Missense	Diploid	1	S	V	Low	Baylor	chr8	95262677	95262677	C	T	NA	NA	NA	NA	NA	NA	593
TCGA-A6-2676-01	Colorectal (TCGA)	R251Q	Missense	Diploid	1	S	U	Low	Baylor	chr8	95262677	95262677	C	T	NA	NA	NA	NA	NA	NA	600
TCGA-AP-A059-01	Uterine (TCGA)	R268H	Missense	Diploid	3	S	U	Medium	WashU	chr8	95262626	95262626	C	T	0.26	NA	65	23	140	0	9130
TCGA-AP-A059-01	Uterine (TCGA pub)	R268H	Missense	Diploid	3	S	U	Medium	WashU	chr8	95262626	95262626	C	T	0.26	NA	65	23	140	0	9130
LUAD-B02594	Lung adeno (Broad)	R268L	Missense	Diploid	3	U	U	Medium	Broad	chr8	95262626	95262626	C	A	NA	NA	NA	NA	NA	NA	634
LUAD-CHTN-MAD06-...	Lung adeno (Broad)	R268L	Missense	Diploid	3	U	U	Medium	Broad	chr8	95262626	95262626	C	A	NA	NA	NA	NA	NA	NA	1796
TCGA-G8-6326-01	DLBC (TCGA)	R43G	Missense	Diploid	1	S	U	Low	Baylor	chr8	95272605	95272605	G	C	0.51	NA	70	72	145	0	3213
TCGA-G8-6914-01	DLBC (TCGA)	R43G	Missense	Diploid	1	S	U	Low	Baylor	chr8	95272605	95272605	G	C	0.52	NA	49	54	96	0	3221
TCGA-AA-A01Q-01	Colorectal (TCGA pub)	R43L	Missense	Diploid	1	S	V	Low	Baylor	chr8	95272604	95272604	C	A	NA	NA	NA	NA	NA	NA	590
TCGA-AA-A01Q-01	Colorectal (TCGA)	R43L	Missense	Diploid	1	S	U	Low	Baylor	chr8	95272604	95272604	C	A	NA	NA	NA	NA	NA	NA	591
TCGA-BR-4201-01	Stomach (TCGA pub)	R55C	Missense	Gain	2	U	U	Medium	Broad	chr8	95272569	95272569	G	A	0.51	NA	17	18	NA	NA	1213
TCGA-F1-6177-01	Stomach (TCGA pub)	R55C	Missense	Gain	2	U	U	Medium	Broad	chr8	95272569	95272569	G	A	0.20	NA	70	18	NA	NA	1173
TCGA-F1-6177-01	Stomach (TCGA)	R55C	Missense	Gain	2	S	U	Medium	Broad	chr8	95272569	95272569	G	A	NA	NA	NA	NA	NA	NA	1171
TCGA-BR-4201-01	Stomach (TCGA)	R55C	Missense	Gain	2	S	U	Medium	Broad	chr8	95272569	95272569	G	A	NA	NA	NA	NA	NA	NA	1212
TCGA-AA-3930-01	Colorectal (TCGA pub)	R56Q	Missense	Gain	2	S	U	Low	Broad	chr8	95272565	95272565	C	T	NA	NA	NA	NA	NA	NA	114
TCGA-AA-3930-01	Colorectal (TCGA)	R56Q	Missense	Gain	2	S	U	Low	Broad	chr8	95272565	95272565	C	T	NA	NA	NA	NA	NA	NA	114
TCGA-B5-A0JY-01	Uterine (TCGA)	R56Q	Missense	Diploid	2	S	U	Low	WashU	chr8	95272565	95272565	C	T	0.30	NA	232	98	203	0	8871
TCGA-B5-A0JY-01	Uterine (TCGA pub)	R56Q	Missense	Diploid	2	S	U	Low	WashU	chr8	95272565	95272565	C	T	0.30	NA	232	98	203	0	8871
TCGA-D3-A2JC-06	Melanoma (TCGA)	R77Q	Missense	Gain	1	S	U	Medium	Broad	chr8	95272502	95272502	C	T	0.33	NA	16	8	NA	NA	209
TCGA-D1-A17M-01	Uterine (TCGA)	R9C	Missense	Diploid	1	S	U	Medium	WashU	chr8	95272707	95272707	G	A	0.17	NA	113	23	95	0	302
TCGA-D1-A17M-01	Uterine (TCGA pub)	R9C	Missense	Diploid	1	S	U	Medium	WashU	chr8	95272707	95272707	G	A	0.17	NA	113	23	95	0	302
BR-V-042	Breast (Broad)	R9H	Missense	NA	1	S	U		Broad	chr8	95272706	95272706	C	-	NA	NA	NA	NA	NA	NA	25
YUNACK	Melanoma (Yale)	S23G	Missense	NA	1	S	U	Medium	yale.edu	chr8	95272665	95272665	T	C	NA	NA	NA	NA	NA	NA	106
TCGA-D3-A2JK-06	Melanoma (TCGA)	S289F	Missense	Diploid	1	S	U	Medium	Broad	chr8	95262563	95262563	G	A	0.24	NA	50	16	NA	NA	243
TCGA-EE-A2GO-06	Melanoma (TCGA)	S294F	Missense	Gain	1	S	U	Medium	Broad	chr8	95262548	95262548	G	A	0.47	NA	42	37	NA	NA	1523
TCGA-CR-7399-01	Head & neck (TCGA pub)	S57R	Missense	Gain		U	U	Medium	Broad	chr8	95272561	95272561	G	T	0.10	NA	71	8	NA	NA	254
TCGA-CR-7399-01	Head & neck (TCGA)	S57R	Missense	Gain		S	U	Medium	Broad	chr8	95272561	95272561	G	T	0.10	NA	71	8	NA	NA	250
TCGA-D1-A17Q-01	Uterine (TCGA)	S59F	Missense	Diploid	1	S	U	Low	WashU	chr8	95272556	95272556	G	A	0.46	NA	153	131	163	0	5113
TCGA-D1-A17Q-01	Uterine (TCGA pub)	S59F	Missense	Diploid	1	S	U	Low	WashU	chr8	95272556	95272556	G	A	0.46	NA	153	131	163	0	5113
46M	DESM (Broad 2015)	S68F	Missense	NA		U	U	Medium	www.broadinstitute.org	chr8	95272529	95272529	G	A	NA	NA	NA	NA	NA	NA	1322
TCGA-AP-A051-01	Uterine (TCGA)	T220N	Missense	Diploid	1	S	U	High	WashU	chr8	95262770	95262770	G	T	0.28	NA	71	27	139	0	6684
TCGA-AP-A051-01	Uterine (TCGA pub)	T220N	Missense	Diploid	1	S	U	High	WashU	chr8	95262770	95262770	G	T	0.28	NA	71	27	139	0	6684
TCGA-DD-A3A8-01	Liver (TCGA)	T49A	Missense	Gain		S	U	Neutral	hgsc.bcm.edu;broad.mit.edu;bcgsc.ca;mdanderson.org	chr8	95272587	95272587	T	C	0.08	NA	151	13	49	0	111
SC_9058	Prostate (SU2C)	V201M	Missense	ShallowDel		U	U	High	NA	chr8	95264259	95264259	C	T	0.29	NA	170	70	NA	NA	213
TCGA-N8-A4PL-01	Uterine CS (TCGA)	V228M	Missense	Diploid		S	U	High	Broad	chr8	95262747	95262747	C	T	0.18	NA	36	8	NA	NA	54
TCGA-14-0740-01	GBM (TCGA 2013)	X137_splice	Splice	Diploid		U	U		Broad	chr8	95264452	95264452	C	T	NA	NA	NA	NA	NA	NA	32
TCGA-14-0740-01	GBM (TCGA)	X137_splice	Splice	Diploid		S	U		Broad	chr8	95264452	95264452	C	T	NA	NA	NA	NA	NA	NA	43
TCGA-14-0740-01	LGG-GBM (TCGA 2016)	X137_splice	Splice	Diploid		U	U		mdanderson.org/ucsc.edu/broad.mit.edu	chr8	95264452	95264452	C	T	0.42	NA	34	25	60	0	34
ccRCC_10	ccRCC (U Tokyo)	X205_splice	Splice	NA		U	U		UTokyo	chr8	95264245	95264245	A	G	NA	NA	NA	NA	NA	NA	79
MM-0461	MM (Broad)	Y157C	Missense	NA		U	U	High	Broad	chr8	95264390	95264390	T	C	NA	NA	NA	NA	NA	NA	16
TCGA-EE-A2M6-06	Melanoma (TCGA)	Y76F	Missense	Gain	1	S	U	Low	Broad	chr8	95272505	95272505	T	A	0.42	NA	31	22	NA	NA	446

## Sheet: HRAS
Sample ID	Cancer Study	AA change	Type	Copy #	COSMIC	MS	VS	Mutation Assessor	Center	Chr	Start Pos	End Pos	Ref	Var	Allele Freq (T)	Allele Freq (N)	Var Ref	Var Alt	Norm Ref	Norm Alt	#Mut in Sample
TCGA-CQ-5324-01	Head & neck (TCGA pub)	A11D	Missense	Diploid	2	U	U	Neutral	Broad	chr11	534291	534291	G	T	0.63	NA	11	19	NA	NA	67
TCGA-CQ-5324-01	Head & neck (TCGA)	A11D	Missense	Diploid	2	S	U	Neutral	Broad	chr11	534291	534291	G	T	0.63	NA	11	19	NA	NA	66
SNU1197_LARGE_IN...	CCLE (Novartis/Broad 2012)	A11S	Missense	ShallowDel	2	U	U	Neutral	Broad	chr11	534292	534292	C	A	1.00	NA	0	2	NA	NA	44
TCGA-LP-A4AV-01	Cervical (TCGA)	A130T	Missense	ShallowDel		S	U	Medium	WashU	chr11	533515	533515	C	T	NA	NA	NA	NA	NA	NA	346
RPMI8402_HAEMATO...	CCLE (Novartis/Broad 2012)	A134S	Missense	Diploid	1	U	U	Medium	Broad	chr11	533503	533503	C	A	0.31	NA	110	49	NA	NA	42
TCGA-IB-7651-01	Pancreas (TCGA)	A134T	Missense	Diploid	1	S	U	High	Broad	chr11	533503	533503	C	T	NA	NA	NA	NA	NA	NA	15814
TCGA-EE-A2MF-06	Melanoma (TCGA)	A59Rfs*32	FS del	Diploid		S	U		Broad	chr11	533880	533881	GC	-	0.39	NA	183	119	NA	NA	625
TCGA-D1-A167-01	Uterine (TCGA)	A59T	Missense	Diploid	2	S	U	Medium	WashU	chr11	533881	533881	C	T	0.57	NA	20	26	69	0	1344
TCGA-D1-A167-01	Uterine (TCGA pub)	A59T	Missense	Diploid	2	S	U	Medium	WashU	chr11	533881	533881	C	T	0.57	NA	20	26	69	0	1344
PD4132a	Breast (Sanger)	A66T	Missense	NA	1	U	U		Sanger	chr11	533860	533860	C	-	NA	NA	NA	NA	NA	NA	96
TCGA-BT-A2LB-01		D33N	Missense	Diploid		U	U	Low	Broad	chr11	534226	534226	C	T	0.34	NA	25	13	NA	NA	497
TCGA-BT-A2LB-01	Bladder (TCGA)	D33N	Missense	Diploid		S	V	Low	Broad	chr11	534226	534226	C	T	0.34	NA	25	13	NA	NA	497
TCGA-G9-6361-01	Prostate (TCGA 2015)	E143K	Missense	Diploid	1	S	U	High	Broad	chr11	533476	533476	C	T	0.16	NA	127	24	NA	NA	32
TCGA-G9-6361-01	Prostate (TCGA)	E143K	Missense	Diploid	1	S	U	High	Broad	chr11	533476	533476	C	T	0.16	NA	127	24	NA	NA	32
SNU1040_LARGE_IN...	CCLE (Novartis/Broad 2012)	E162G	Missense	Diploid		U	U	Medium	Broad	chr11	532721	532721	T	C	0.53	NA	15	17	NA	NA	1294
MSKCC-0730_NR	Bladder (DFARBER_MSKCC 2014)	E162K	Missense	NA		U	U	Neutral	NA	chr11	532722	532722	C	T	NA	NA	NA	NA	NA	NA	112
ZR751_BREAST	CCLE (Novartis/Broad 2012)	E162K	Missense	DeepDel		U	U	Neutral	Broad	chr11	532722	532722	C	T	1.00	NA	0	10	NA	NA	12
DS-bla-054		E91K	Missense	Diploid	1	S	U	Medium	mskcc.org	chr11	533785	533785	C	T	0.35	NA	279	151	360	0	33
TCGA-DK-A1AC-01		E91K	Missense	Gain	1	U	U	Medium	Broad	chr11	533785	533785	C	T	0.36	NA	35	20	NA	NA	1232
TCGA-DK-A1AC-01	Bladder (TCGA)	E91K	Missense	Gain	1	S	V	Medium	Broad	chr11	533785	533785	C	T	0.36	NA	35	20	NA	NA	1234
AN3CA_ENDOMETRIUM	CCLE (Novartis/Broad 2012)	F82L	Missense	Gain		U	U	High	Broad	chr11	533812	533812	A	G	0.49	NA	188	182	NA	NA	246
TCGA-2G-AAKH-01	Testicular germ cell (TCGA)	G10S	Missense	Gain		S	U	High	ucsc.edu	chr11	534295	534295	C	T	NA	NA	NA	NA	NA	NA	100
HN_62863	Head & neck (Broad)	G12A	Missense	NA	452	S	V	Medium	Broad	chr11	534288	534288	C	G	0.46	NA	15	13	NA	NA	74
TCGA-CV-6938-01	Head & neck (TCGA pub)	G12A	Missense	Diploid	452	U	U	Medium	Broad	chr11	534288	534288	C	G	0.16	NA	46	9	NA	NA	133
TCGA-CV-6938-01	Head & neck (TCGA)	G12A	Missense	Diploid	452	S	U	Medium	Broad	chr11	534288	534288	C	G	0.16	NA	46	9	NA	NA	141
2000120	ACyC (MSKCC)	G12C	Missense	Diploid	452	U	U	Medium	MSKCC	chr11	534289	534289	C	A	NA	NA	NA	NA	NA	NA	21
TCGA-CV-7183-01	Head & neck (TCGA pub)	G12C	Missense	Diploid	452	U	U	Medium	Broad	chr11	534289	534289	C	A	0.14	NA	44	7	NA	NA	57
TCGA-CV-7183-01	Head & neck (TCGA)	G12C	Missense	Diploid	452	S	U	Medium	Broad	chr11	534289	534289	C	A	0.14	NA	44	7	NA	NA	64
RMS217	RMS (NIH)	G12C	Missense	NA	452	U	U	Medium	NA	chr11	534289	534289	C	A	NA	NA	NA	NA	NA	NA	30
B99		G12D	Missense	NA	452	U	U	Medium	BGI	chr11	534288	534288	C	T	NA	NA	NA	NA	NA	NA	8
B15		G12D	Missense	NA	452	U	U	Medium	BGI	chr11	534288	534288	C	T	NA	NA	NA	NA	NA	NA	73
TCGA-GD-A3OQ-01		G12D	Missense	Diploid	452	U	U	Medium	Broad	chr11	534288	534288	C	T	0.75	NA	13	39	NA	NA	113
TCGA-G2-A2EJ-01		G12D	Missense	Diploid	452	U	U	Medium	Broad	chr11	534288	534288	C	T	0.21	NA	30	8	NA	NA	283
TCGA-G2-A2EJ-01	Bladder (TCGA)	G12D	Missense	Diploid	452	S	V	Medium	Broad	chr11	534288	534288	C	T	0.21	NA	30	8	NA	NA	278
TCGA-GD-A3OQ-01	Bladder (TCGA)	G12D	Missense	Diploid	452	S	V	Medium	Broad	chr11	534288	534288	C	T	0.75	NA	13	39	NA	NA	109
HN_63080	Head & neck (Broad)	G12D	Missense	NA	452	U	U	Medium	Broad	chr11	534288	534288	C	T	0.80	NA	3	12	NA	NA	225
166	Head & neck (JHU)	G12D	Missense	NA	452	U	U	Medium	jhu	chr11	534288	534288	C	T	NA	NA	NA	NA	NA	NA	23
TCGA-CR-7395-01	Head & neck (TCGA pub)	G12D	Missense	Diploid	452	U	U	Medium	Broad	chr11	534288	534288	C	T	0.11	NA	40	5	NA	NA	144
TCGA-CV-6436-01	Head & neck (TCGA pub)	G12D	Missense	Diploid	452	U	U	Medium	Broad	chr11	534288	534288	C	T	0.43	NA	20	15	NA	NA	70
TCGA-CV-6436-01	Head & neck (TCGA)	G12D	Missense	Diploid	452	S	U	Medium	Broad	chr11	534288	534288	C	T	0.43	NA	20	15	NA	NA	69
TCGA-CR-7395-01	Head & neck (TCGA)	G12D	Missense	Diploid	452	S	U	Medium	Broad	chr11	534288	534288	C	T	0.11	NA	40	5	NA	NA	144
HS578T	NCI-60	G12D	Missense	ShallowDel	452	U	U	Medium	discover.nci.nih.gov	chr11	534288	534288	C	T	NA	NA	NA	NA	NA	NA	288
B98		G12S	Missense	NA	452	U	U	Low	BGI	chr11	534289	534289	C	T	NA	NA	NA	NA	NA	NA	115
B59-1		G12S	Missense	NA	452	U	U	Low	BGI	chr11	534289	534289	C	T	NA	NA	NA	NA	NA	NA	17
TCGA-CR-7382-01	Head & neck (TCGA pub)	G12S	Missense	AMP	452	U	U	Low	Broad	chr11	534289	534289	C	T	0.55	NA	46	56	NA	NA	75
TCGA-CR-7394-01	Head & neck (TCGA pub)	G12S	Missense	Diploid	452	U	U	Low	Broad	chr11	534289	534289	C	T	0.11	NA	41	5	NA	NA	150
TCGA-CR-7394-01	Head & neck (TCGA)	G12S	Missense	Diploid	452	S	U	Low	Broad	chr11	534289	534289	C	T	0.11	NA	41	5	NA	NA	149
TCGA-CR-7382-01	Head & neck (TCGA)	G12S	Missense	AMP	452	S	U	Low	Broad	chr11	534289	534289	C	T	0.55	NA	46	56	NA	NA	75
TCGA-18-3414-01	Lung squ (TCGA pub)	G13C	Missense	ShallowDel	365	U	U	Medium	Broad	chr11	534286	534286	C	A	0.65	NA	7	13	NA	NA	474
TCGA-18-3414-01	Lung squ (TCGA)	G13C	Missense	ShallowDel	365	S	U	Medium	Broad	chr11	534286	534286	C	A	0.65	NA	7	13	NA	NA	323
MELJUSO_SKIN	CCLE (Novartis/Broad 2012)	G13D	Missense	Diploid	365	U	U	Medium	Broad	chr11	534285	534285	C	T	1.00	NA	0	7	NA	NA	88
S12-23181-TP-NT	CSCC (DFCI 2015)	G13D	Missense	NA	365	S	U	Medium	Broad	chr11	534285	534285	C	T	NA	NA	NA	NA	NA	NA	56
TCGA-D3-A2JF-06	Melanoma (TCGA)	G13D	Missense	AMP	365	S	U	Medium	Broad	chr11	534285	534285	C	T	0.45	NA	35	29	NA	NA	1177
MEL-Ma-Mel-48	Melanoma (Broad)	G13I	Missense	NA	365	U	U		Broad	chr11	534285	534286	CC	AT	NA	NA	NA	NA	NA	NA	1472
DS-bla-023		G13R	Missense	Diploid	365	S	U	Medium	mskcc.org	chr11	534286	534286	C	G	0.77	0.00	143	476	346	1	8
B105-0		G13R	Missense	NA	365	U	U	Medium	BGI	chr11	534286	534286	C	G	NA	NA	NA	NA	NA	NA	202
B54		G13R	Missense	NA	365	U	U	Medium	BGI	chr11	534286	534286	C	G	NA	NA	NA	NA	NA	NA	47
B70		G13R	Missense	NA	365	U	U	Medium	BGI	chr11	534286	534286	C	G	NA	NA	NA	NA	NA	NA	116
TCGA-CF-A3MI-01		G13R	Missense	ShallowDel	365	U	U	Medium	Broad	chr11	534286	534286	C	G	0.64	NA	10	18	NA	NA	64
TCGA-CF-A3MI-01	Bladder (TCGA)	G13R	Missense	ShallowDel	365	S	V	Medium	Broad	chr11	534286	534286	C	G	0.64	NA	10	18	NA	NA	65
TCGA-AR-A5QQ-01	Breast (TCGA 2015)	G13R	Missense	Diploid	365	U	U	Medium	genome.wustl.edu;unc.edu	chr11	534286	534286	C	G	0.40	NA	45	30	59	0	61
TCGA-AR-A5QQ-01	Breast (TCGA)	G13R	Missense	Diploid	365	S	U	Medium	WashU	chr11	534286	534286	C	G	NA	NA	NA	NA	NA	NA	42
HN12PT	Head & neck (JHU)	G13R	Missense	NA	365	U	U	Medium	jhu	chr11	534286	534286	C	G	NA	NA	NA	NA	NA	NA	18
TCGA-BA-5556-01	Head & neck (TCGA pub)	G13R	Missense	Gain	365	U	U	Medium	Broad	chr11	534286	534286	C	G	0.22	NA	28	8	NA	NA	129
TCGA-BA-5556-01	Head & neck (TCGA)	G13R	Missense	Gain	365	S	U	Medium	Broad	chr11	534286	534286	C	G	0.22	NA	28	8	NA	NA	127
LUAD-2GUGK	Lung adeno (Broad)	G13R	Missense	Diploid	365	U	U	Medium	Broad	chr11	534286	534286	C	G	NA	NA	NA	NA	NA	NA	238
TCGA-34-5240-01	Lung squ (TCGA pub)	G13R	Missense	Diploid	365	U	U	Medium	Broad	chr11	534286	534286	C	G	0.41	NA	23	16	NA	NA	145
TCGA-34-5240-01	Lung squ (TCGA)	G13R	Missense	Diploid	365	S	U	Medium	Broad	chr11	534286	534286	C	G	0.41	NA	23	16	NA	NA	148
TCGA-PR-A5PG-01	PCPG (TCGA)	G13R	Missense	Gain	365	S	U	Medium	Broad	chr11	534286	534286	C	G	0.60	NA	21	31	NA	NA	17
TCGA-SR-A6MQ-01	PCPG (TCGA)	G13R	Missense	Diploid	365	S	U	Medium	Broad	chr11	534286	534286	C	G	0.31	NA	24	11	NA	NA	14
HN_62469	Head & neck (Broad)	G13V	Missense	NA	365	S	V	High	Broad	chr11	534285	534285	C	A	0.41	NA	23	16	NA	NA	96
TCGA-IQ-7631-01	Head & neck (TCGA pub)	G13V	Missense	Diploid	365	U	U	High	Broad	chr11	534285	534285	C	A	0.37	NA	19	11	NA	NA	25
TCGA-CQ-5324-01	Head & neck (TCGA pub)	G13V	Missense	Diploid	365	U	U	High	Broad	chr11	534285	534285	C	A	0.64	NA	12	21	NA	NA	67
TCGA-CQ-7068-01	Head & neck (TCGA pub)	G13V	Missense	Diploid	365	U	U	High	Broad	chr11	534285	534285	C	A	0.42	NA	14	10	NA	NA	89
TCGA-CQ-7068-01	Head & neck (TCGA)	G13V	Missense	Diploid	365	S	U	High	Broad	chr11	534285	534285	C	A	0.42	NA	14	10	NA	NA	88
TCGA-CQ-5324-01	Head & neck (TCGA)	G13V	Missense	Diploid	365	S	U	High	Broad	chr11	534285	534285	C	A	0.64	NA	12	21	NA	NA	66
TCGA-66-2758-01	Lung squ (TCGA pub)	G13V	Missense	Diploid	365	U	U	High	Broad	chr11	534285	534285	C	A	0.29	NA	37	15	NA	NA	266
TCGA-66-2758-01	Lung squ (TCGA)	G13V	Missense	ShallowDel	365	S	U	High	Broad	chr11	534285	534285	C	A	0.29	NA	37	15	NA	NA	288
SC_9012	Prostate (SU2C)	G48R	Missense	Diploid		U	U	Medium	NA	chr11	533914	533914	C	T	0.15	NA	540	95	NA	NA	59
B52		K117N	Missense	NA	6	U	U	High	BGI	chr11	533552	533552	C	G	NA	NA	NA	NA	NA	NA	157
TCGA-CJ-4874-01	ccRCC (TCGA pub)	L120V	Missense	Diploid	1	S	V	Medium	hgsc.bcm.edu;ucsc.edu	chr11	533545	533545	G	C	NA	NA	NA	NA	NA	NA	48
TCGA-CJ-4874-01	ccRCC (TCGA)	L120V	Missense	Diploid	1	S	V	Medium	hgsc.bcm.edu;ucsc.edu	chr11	533545	533545	G	C	NA	NA	NA	NA	NA	NA	46
SCC9_UPPER_AEROD...	CCLE (Novartis/Broad 2012)	L133R	Missense	Gain		U	U	Medium	Broad	chr11	533505	533505	A	C	0.45	NA	101	83	NA	NA	27
TE125T_SOFT_TISSUE	CCLE (Novartis/Broad 2012)	P174S	Missense	Diploid		U	U	Neutral	Broad	chr11	532686	532686	G	A	0.63	NA	15	25	NA	NA	22
Au3	DESM (Broad 2015)	P174S	Missense	NA		U	U	Neutral	www.broadinstitute.org	chr11	532686	532686	G	A	NA	NA	NA	NA	NA	NA	925
RL952_ENDOMETRIUM	CCLE (Novartis/Broad 2012)	Q61H	Missense	Diploid	445	U	U	Medium	Broad	chr11	533873	533873	C	A	0.42	NA	134	97	NA	NA	294
YUFISO	Melanoma (Yale)	Q61H	Missense	NA	445	S	U	Medium	yale.edu	chr11	533873	533873	C	A	NA	NA	NA	NA	NA	NA	1
B80-8		Q61K	Missense	NA	445	U	U	High	BGI	chr11	533875	533875	G	T	NA	NA	NA	NA	NA	NA	43
TCGA-FT-A3EE-01		Q61K	Missense	Diploid	445	U	U	High	Broad	chr11	533875	533875	G	T	0.49	NA	42	41	NA	NA	111
TCGA-FT-A3EE-01	Bladder (TCGA)	Q61K	Missense	Diploid	445	S	V	High	Broad	chr11	533875	533875	G	T	0.49	NA	42	41	NA	NA	110
HN_00466	Head & neck (Broad)	Q61K	Missense	NA	445	U	U	High	Broad	chr11	533875	533875	G	T	0.18	NA	135	29	NA	NA	28
TCGA-34-2600-01	Lung squ (TCGA pub)	Q61K	Missense	ShallowDel	445	U	U	High	Broad	chr11	533875	533875	G	T	0.26	NA	72	25	NA	NA	392
TCGA-34-2600-01	Lung squ (TCGA)	Q61K	Missense	ShallowDel	445	S	U	High	Broad	chr11	533875	533875	G	T	0.26	NA	72	25	NA	NA	452
TCGA-BJ-A18Y-01	Thyroid (TCGA pub)	Q61K	Missense	Diploid	445	S	U	High	Broad	chr11	533875	533875	G	T	0.30	NA	116	49	NA	NA	12
TCGA-E3-A3DZ-01	Thyroid (TCGA pub)	Q61K	Missense	Diploid	445	S	U	High	Broad	chr11	533875	533875	G	T	0.38	NA	118	73	NA	NA	23
TCGA-EM-A22K-01	Thyroid (TCGA pub)	Q61K	Missense	Diploid	445	S	U	High	Broad	chr11	533875	533875	G	T	0.37	NA	81	47	NA	NA	13
TCGA-S7-A7WR-01	PCPG (TCGA)	Q61K	Missense	Diploid	445	S	U	High	Broad	chr11	533875	533875	G	T	0.32	NA	56	26	NA	NA	9
TCGA-SP-A6QF-01	PCPG (TCGA)	Q61K	Missense	Diploid	445	S	U	High	Broad	chr11	533875	533875	G	T	0.39	NA	31	20	NA	NA	15
TCGA-EE-A2GO-06	Melanoma (TCGA)	Q61K	Missense	Diploid	445	S	U	High	Broad	chr11	533875	533875	G	T	0.65	NA	49	91	NA	NA	1523
TCGA-E3-A3DZ-01	Thyroid (TCGA)	Q61K	Missense	Diploid	445	S	U	High	Broad	chr11	533875	533875	G	T	0.38	NA	118	73	NA	NA	23
TCGA-BJ-A18Y-01	Thyroid (TCGA)	Q61K	Missense	Diploid	445	S	U	High	Broad	chr11	533875	533875	G	T	0.30	NA	116	49	NA	NA	12
TCGA-EM-A22K-01	Thyroid (TCGA)	Q61K	Missense	Diploid	445	S	U	High	Broad	chr11	533875	533875	G	T	0.37	NA	81	47	NA	NA	15
DS-bla-036		Q61L	Missense	ShallowDel	445	S	U	High	mskcc.org	chr11	533874	533874	T	A	0.54	NA	134	159	182	0	4
B68		Q61L	Missense	NA	445	U	U	High	BGI	chr11	533874	533874	T	A	NA	NA	NA	NA	NA	NA	48
TCGA-B6-A400-01	Breast (TCGA 2015)	Q61L	Missense	Diploid	445	U	U	High	genome.wustl.edu;unc.edu	chr11	533874	533874	T	A	0.16	NA	66	13	62	0	95
TCGA-B6-A400-01	Breast (TCGA)	Q61L	Missense	Diploid	445	S	U	High	WashU	chr11	533874	533874	T	A	NA	NA	NA	NA	NA	NA	89
CJM_SKIN	CCLE (Novartis/Broad 2012)	Q61L	Missense	AMP	445	U	U	High	Broad	chr11	533874	533874	T	A	0.59	NA	50	71	NA	NA	45
KNS62_LUNG	CCLE (Novartis/Broad 2012)	Q61L	Missense	Diploid	445	U	U	High	Broad	chr11	533874	533874	T	A	0.64	NA	145	255	NA	NA	62
KYSE30_OESOPHAGUS	CCLE (Novartis/Broad 2012)	Q61L	Missense	ShallowDel	445	U	U	High	Broad	chr11	533874	533874	T	A	0.64	NA	145	257	NA	NA	73
NCIH1915_LUNG	CCLE (Novartis/Broad 2012)	Q61L	Missense	Gain	445	U	U	High	Broad	chr11	533874	533874	T	A	0.70	NA	116	272	NA	NA	42
HN11PT	Head & neck (JHU)	Q61L	Missense	NA	445	U	U	High	jhu	chr11	533874	533874	T	A	NA	NA	NA	NA	NA	NA	22
TCGA-CV-7250-01	Head & neck (TCGA pub)	Q61L	Missense	Diploid	445	U	U	High	Broad	chr11	533874	533874	T	A	0.29	NA	55	22	NA	NA	175
TCGA-CV-7250-01	Head & neck (TCGA)	Q61L	Missense	Diploid	445	S	U	High	Broad	chr11	533874	533874	T	A	0.29	NA	55	22	NA	NA	178
TCGA-05-4420-01	Lung adeno (TCGA pub)	Q61L	Missense	Gain	445	U	U	High	Broad	chr11	533874	533874	T	A	0.39	NA	117	75	NA	NA	261
TCGA-05-4420-01	Lung adeno (TCGA)	Q61L	Missense	Gain	445	S	U	High	Broad	chr11	533874	533874	T	A	0.39	NA	117	75	NA	NA	261
TCGA-WB-A80N-01	PCPG (TCGA)	Q61L	Missense	Diploid	445	S	U	High	Broad	chr11	533874	533874	T	A	0.25	NA	70	23	NA	NA	24
RMS237	RMS (NIH)	Q61L	Missense	NA	445	U	U	High	NA	chr11	533874	533874	T	A	NA	NA	NA	NA	NA	NA	7
B85-0		Q61R	Missense	NA	445	U	U	Medium	BGI	chr11	533874	533874	T	C	NA	NA	NA	NA	NA	NA	144
B62-0		Q61R	Missense	NA	445	U	U	Medium	BGI	chr11	533874	533874	T	C	NA	NA	NA	NA	NA	NA	17
B80-11		Q61R	Missense	NA	445	U	U	Medium	BGI	chr11	533874	533874	T	C	NA	NA	NA	NA	NA	NA	8
B80-4		Q61R	Missense	NA	445	U	U	Medium	BGI	chr11	533874	533874	T	C	NA	NA	NA	NA	NA	NA	21
B80-7		Q61R	Missense	NA	445	U	U	Medium	BGI	chr11	533874	533874	T	C	NA	NA	NA	NA	NA	NA	18
DFCI-06_R	Bladder (DFARBER_MSKCC 2014)	Q61R	Missense	NA	445	U	U	Medium	NA	chr11	533874	533874	T	C	NA	NA	NA	NA	NA	NA	70
TCGA-21-5786-01	Lung squ (TCGA pub)	Q61R	Missense	Diploid	445	U	U	Medium	Broad	chr11	533874	533874	T	C	0.07	NA	54	4	NA	NA	335
TCGA-21-5786-01	Lung squ (TCGA)	Q61R	Missense	ShallowDel	445	S	U	Medium	Broad	chr11	533874	533874	T	C	0.07	NA	54	4	NA	NA	342
TCGA-ET-A39I-01	Thyroid (TCGA pub)	Q61R	Missense	Diploid	445	S	U	Medium	Broad	chr11	533874	533874	T	C	0.43	NA	52	39	NA	NA	9
TCGA-ET-A2N5-01	Thyroid (TCGA pub)	Q61R	Missense	Diploid	445	S	U	Medium	Broad	chr11	533874	533874	T	C	0.40	NA	58	38	NA	NA	13
TCGA-EM-A2CK-01	Thyroid (TCGA pub)	Q61R	Missense	Diploid	445	S	U	Medium	Broad	chr11	533874	533874	T	C	0.42	NA	72	52	NA	NA	9
TCGA-DJ-A2QB-01	Thyroid (TCGA pub)	Q61R	Missense	Diploid	445	S	U	Medium	Broad	chr11	533874	533874	T	C	0.26	NA	42	15	NA	NA	8
TCGA-DJ-A13M-01	Thyroid (TCGA pub)	Q61R	Missense	Diploid	445	S	U	Medium	Broad	chr11	533874	533874	T	C	0.44	NA	79	62	NA	NA	8
TCGA-BJ-A0Z2-01	Thyroid (TCGA pub)	Q61R	Missense	Diploid	445	S	U	Medium	Broad	chr11	533874	533874	T	C	0.38	NA	100	61	NA	NA	13
TCGA-BJ-A2P4-01	Thyroid (TCGA pub)	Q61R	Missense	Diploid	445	S	U	Medium	Broad	chr11	533874	533874	T	C	0.38	NA	53	33	NA	NA	14
TCGA-BJ-A45D-01	Thyroid (TCGA pub)	Q61R	Missense	Diploid	445	S	U	Medium	Broad	chr11	533874	533874	T	C	0.23	NA	108	32	NA	NA	3
TCGA-EL-A3CZ-01	Thyroid (TCGA pub)	Q61R	Missense	Diploid	445	S	U	Medium	Broad	chr11	533874	533874	T	C	0.41	NA	46	32	NA	NA	5
TCGA-EL-A3ZR-01	Thyroid (TCGA pub)	Q61R	Missense	Gain	445	S	U	Medium	Broad	chr11	533874	533874	T	C	0.53	NA	71	80	NA	NA	9
TCGA-EL-A4JV-01	Thyroid (TCGA pub)	Q61R	Missense	Diploid	445	S	U	Medium	Broad	chr11	533874	533874	T	C	0.38	NA	48	29	NA	NA	6
TCGA-S7-A7WN-01	PCPG (TCGA)	Q61R	Missense	Diploid	445	S	U	Medium	Broad	chr11	533874	533874	T	C	0.70	NA	15	35	NA	NA	10
TCGA-QR-A70W-01	PCPG (TCGA)	Q61R	Missense	Diploid	445	S	U	Medium	Broad	chr11	533874	533874	T	C	0.35	NA	34	18	NA	NA	10
TCGA-P8-A5KD-01	PCPG (TCGA)	Q61R	Missense	Gain	445	S	U	Medium	Broad	chr11	533874	533874	T	C	0.49	NA	49	47	NA	NA	9
TCGA-SP-A6QJ-01	PCPG (TCGA)	Q61R	Missense	Diploid	445	S	U	Medium	Broad	chr11	533874	533874	T	C	0.45	NA	36	30	NA	NA	15
TCGA-SR-A6MY-01	PCPG (TCGA)	Q61R	Missense	Diploid	445	S	U	Medium	Broad	chr11	533874	533874	T	C	0.45	NA	49	40	NA	NA	9
TCGA-W2-A7HC-01	PCPG (TCGA)	Q61R	Missense	Diploid	445	S	U	Medium	Broad	chr11	533874	533874	T	C	0.40	NA	50	33	NA	NA	24
TCGA-W2-A7HD-01	PCPG (TCGA)	Q61R	Missense	Diploid	445	S	U	Medium	Broad	chr11	533874	533874	T	C	0.50	NA	31	31	NA	NA	17
TCGA-WB-A80O-01	PCPG (TCGA)	Q61R	Missense	Gain	445	S	U	Medium	Broad	chr11	533874	533874	T	C	0.51	NA	36	38	NA	NA	17
TCGA-WB-A81R-01	PCPG (TCGA)	Q61R	Missense	Diploid	445	S	U	Medium	Broad	chr11	533874	533874	T	C	0.38	NA	35	21	NA	NA	14
TCGA-WB-A81T-01	PCPG (TCGA)	Q61R	Missense	Diploid	445	S	U	Medium	Broad	chr11	533874	533874	T	C	0.43	NA	28	21	NA	NA	22
PR-09-5702	Prostate (Broad/Cornell 2012)	Q61R	Missense	Diploid	445	S	U	Medium	Broad	chr11	533874	533874	T	C	NA	NA	NA	NA	NA	NA	63
TCGA-VN-A88N-01	Prostate (TCGA 2015)	Q61R	Missense	Diploid	445	S	U	Medium	Broad	chr11	533874	533874	T	C	0.33	NA	54	26	NA	NA	16
TCGA-HI-7168-01	Prostate (TCGA 2015)	Q61R	Missense	Gain	445	S	U	Medium	Broad	chr11	533874	533874	T	C	0.29	NA	91	37	NA	NA	30
TCGA-EJ-A7NJ-01	Prostate (TCGA 2015)	Q61R	Missense	Diploid	445	S	U	Medium	Broad	chr11	533874	533874	T	C	0.09	NA	68	7	NA	NA	11
TCGA-EJ-A7NJ-01	Prostate (TCGA)	Q61R	Missense	Diploid	445	S	U	Medium	Broad	chr11	533874	533874	T	C	0.09	NA	68	7	NA	NA	11
TCGA-HI-7168-01	Prostate (TCGA)	Q61R	Missense	Gain	445	S	U	Medium	Broad	chr11	533874	533874	T	C	0.29	NA	91	37	NA	NA	30
TCGA-VN-A88N-01	Prostate (TCGA)	Q61R	Missense	Diploid	445	S	U	Medium	Broad	chr11	533874	533874	T	C	0.33	NA	54	26	NA	NA	16
P-Thy003	TET (NCI)	Q61R	Missense	NA	445	U	U	Medium	nci.nih.gov	chr11	533874	533874	T	C	NA	NA	NA	NA	NA	NA	32
TCGA-EL-A4JV-01	Thyroid (TCGA)	Q61R	Missense	Diploid	445	S	U	Medium	Broad	chr11	533874	533874	T	C	0.38	NA	48	29	NA	NA	6
TCGA-EL-A3ZR-01	Thyroid (TCGA)	Q61R	Missense	Gain	445	S	U	Medium	Broad	chr11	533874	533874	T	C	0.53	NA	71	80	NA	NA	10
TCGA-EL-A3CZ-01	Thyroid (TCGA)	Q61R	Missense	Diploid	445	S	U	Medium	Broad	chr11	533874	533874	T	C	0.41	NA	46	32	NA	NA	5
TCGA-BJ-A45D-01	Thyroid (TCGA)	Q61R	Missense	Diploid	445	S	U	Medium	Broad	chr11	533874	533874	T	C	0.23	NA	108	32	NA	NA	4
TCGA-BJ-A2P4-01	Thyroid (TCGA)	Q61R	Missense	Diploid	445	S	U	Medium	Broad	chr11	533874	533874	T	C	0.38	NA	53	33	NA	NA	15
TCGA-BJ-A0Z2-01	Thyroid (TCGA)	Q61R	Missense	Diploid	445	S	U	Medium	Broad	chr11	533874	533874	T	C	0.38	NA	100	61	NA	NA	13
TCGA-DJ-A13M-01	Thyroid (TCGA)	Q61R	Missense	Diploid	445	S	U	Medium	Broad	chr11	533874	533874	T	C	0.44	NA	79	62	NA	NA	8
TCGA-DJ-A2QB-01	Thyroid (TCGA)	Q61R	Missense	Diploid	445	S	U	Medium	Broad	chr11	533874	533874	T	C	0.26	NA	42	15	NA	NA	8
TCGA-EM-A2CK-01	Thyroid (TCGA)	Q61R	Missense	Diploid	445	S	U	Medium	Broad	chr11	533874	533874	T	C	0.42	NA	72	52	NA	NA	9
TCGA-ET-A2N5-01	Thyroid (TCGA)	Q61R	Missense	Diploid	445	S	U	Medium	Broad	chr11	533874	533874	T	C	0.40	NA	58	38	NA	NA	13
TCGA-ET-A39I-01	Thyroid (TCGA)	Q61R	Missense	Diploid	445	S	U	Medium	Broad	chr11	533874	533874	T	C	0.43	NA	52	39	NA	NA	10
HEC1B_ENDOMETRIUM	CCLE (Novartis/Broad 2012)	R123C	Missense	ShallowDel	1	U	U	High	Broad	chr11	533536	533536	G	A	0.66	NA	30	58	NA	NA	321
MOLT_4	NCI-60	R123H	Missense	Diploid	1	U	U	High	discover.nci.nih.gov	chr11	533535	533535	C	T	NA	NA	NA	NA	NA	NA	2233
631056	Lung SC (JHU)	R128L	Missense	NA	1	U	U		JHU	chr11	533520	533520	C	-	NA	NA	NA	NA	NA	NA	161
HCC1419_BREAST	CCLE (Novartis/Broad 2012)	R128W	Missense	ShallowDel	1	U	U	Neutral	Broad	chr11	533521	533521	G	A	0.54	NA	43	51	NA	NA	22
DS-bla-036		R149Gfs*23	FS del	ShallowDel	1	U	U		.	chr11	533458	533458	G	-	0.53	NA	346	384	608	0	4
B59-1		R149Gfs*23	FS del	NA	1	U	U		BGI	chr11	533458	533458	G	-	NA	NA	NA	NA	NA	NA	17
SKUT1_SOFT_TISSUE	CCLE (Novartis/Broad 2012)	R73C	Missense	Diploid		U	U	High	Broad	chr11	533839	533839	G	A	0.48	NA	155	144	NA	NA	191
XHDG03	GBC (Shanghai)	V81M	Missense	NA	1	U	U	High	Shanghai Jiao Tong University	chr11	533815	533815	C	T	NA	NA	NA	NA	NA	NA	48
ESO-0019	Esophagus (Broad)	Y32*	Nonsense	NA	1	S	U		Broad	chr11	534227	534227	G	C	0.41	NA	19	13	NA	NA	136

## Sheet: KRAS
Sample ID	Cancer Study	AA change	Type	Copy #	COSMIC	MS	VS	Mutation Assessor	Center	Chr	Start Pos	End Pos	Ref	Var	Allele Freq (T)	Allele Freq (N)	Var Ref	Var Alt	Norm Ref	Norm Alt	#Mut in Sample
TCGA-4K-AAAL-01	Testicular germ cell (TCGA)	A146P	Missense	Gain	140	S	U	High	hgsc.bcm.edu;broad.mit.edu	chr12	25378562	25378562	C	G	NA	NA	NA	NA	NA	NA	46
TCGA-AB-2966-03	AML (TCGA pub)	A146T	Missense	Diploid	140	S	V	High	WashU	chr12	25378562	25378562	C	T	NA	NA	NA	NA	NA	NA	12
TCGA-AB-2966-03	AML (TCGA)	A146T	Missense	Diploid	140	S	V	High	WashU	chr12	25378562	25378562	C	T	NA	NA	NA	NA	NA	NA	12
SNU81_LARGE_INTE...	CCLE (Novartis/Broad 2012)	A146T	Missense	Diploid	140	U	U	High	Broad	chr12	25378562	25378562	C	T	0.53	NA	42	48	NA	NA	897
AMO1_HAEMATOPOIE...	CCLE (Novartis/Broad 2012)	A146T	Missense	AMP	140	U	U	High	Broad	chr12	25378562	25378562	C	T	0.43	NA	73	55	NA	NA	56
LS1034_LARGE_INT...	CCLE (Novartis/Broad 2012)	A146T	Missense	AMP	140	U	U	High	Broad	chr12	25378562	25378562	C	T	1.00	NA	0	163	NA	NA	36
NUDHL1_HAEMATOPO...	CCLE (Novartis/Broad 2012)	A146T	Missense	Gain	140	U	U	High	Broad	chr12	25378562	25378562	C	T	0.77	NA	31	106	NA	NA	40
TCGA-C5-A2M1-01	Cervical (TCGA)	A146T	Missense	ShallowDel	140	S	U	High	WashU	chr12	25378562	25378562	C	T	NA	NA	NA	NA	NA	NA	81
587380	Colorectal (Genentech)	A146T	Missense	NA	140	U	V	High	Genentech	chr12	25378562	25378562	C	T	NA	NA	NA	NA	NA	NA	87
TCGA-AG-A02N-01	Colorectal (TCGA pub)	A146T	Missense	Gain	140	S	V	High	Broad	chr12	25378562	25378562	C	T	NA	NA	NA	NA	NA	NA	901
TCGA-AG-A00H-01	Colorectal (TCGA pub)	A146T	Missense	Diploid	140	S	V	High	Broad	chr12	25378562	25378562	C	T	NA	NA	NA	NA	NA	NA	53
TCGA-AA-3979-01	Colorectal (TCGA pub)	A146T	Missense	Diploid	140	S	V	High	Broad	chr12	25378562	25378562	C	T	NA	NA	NA	NA	NA	NA	119
TCGA-AA-3555-01	Colorectal (TCGA pub)	A146T	Missense	Diploid	140	S	V	High	Baylor	chr12	25378562	25378562	C	T	NA	NA	NA	NA	NA	NA	732
TCGA-AA-3681-01	Colorectal (TCGA pub)	A146T	Missense	Gain	140	S	V	High	Broad	chr12	25378562	25378562	C	T	NA	NA	NA	NA	NA	NA	93
TCGA-AA-3986-01	Colorectal (TCGA pub)	A146T	Missense	Diploid	140	S	V	High	Broad	chr12	25378562	25378562	C	T	NA	NA	NA	NA	NA	NA	58
TCGA-AG-3901-01	Colorectal (TCGA pub)	A146T	Missense	Diploid	140	S	V	High	Broad	chr12	25378562	25378562	C	T	NA	NA	NA	NA	NA	NA	46
TCGA-AG-3909-01	Colorectal (TCGA pub)	A146T	Missense	Diploid	140	S	V	High	Broad	chr12	25378562	25378562	C	T	NA	NA	NA	NA	NA	NA	73
TCGA-AG-3909-01	Colorectal (TCGA)	A146T	Missense	Diploid	140	S	V	High	Broad	chr12	25378562	25378562	C	T	NA	NA	NA	NA	NA	NA	73
TCGA-AG-3901-01	Colorectal (TCGA)	A146T	Missense	Diploid	140	S	V	High	Broad	chr12	25378562	25378562	C	T	NA	NA	NA	NA	NA	NA	45
TCGA-AA-3986-01	Colorectal (TCGA)	A146T	Missense	Diploid	140	S	V	High	Broad	chr12	25378562	25378562	C	T	NA	NA	NA	NA	NA	NA	58
TCGA-AA-3681-01	Colorectal (TCGA)	A146T	Missense	Gain	140	S	V	High	Broad	chr12	25378562	25378562	C	T	NA	NA	NA	NA	NA	NA	93
TCGA-AA-3555-01	Colorectal (TCGA)	A146T	Missense	Diploid	140	S	U	High	Baylor	chr12	25378562	25378562	C	T	NA	NA	NA	NA	NA	NA	735
TCGA-AA-3979-01	Colorectal (TCGA)	A146T	Missense	Diploid	140	S	V	High	Broad	chr12	25378562	25378562	C	T	NA	NA	NA	NA	NA	NA	119
TCGA-AG-A00H-01	Colorectal (TCGA)	A146T	Missense	Diploid	140	S	V	High	Broad	chr12	25378562	25378562	C	T	NA	NA	NA	NA	NA	NA	54
TCGA-AG-A02N-01	Colorectal (TCGA)	A146T	Missense	Gain	140	S	U	High	Broad	chr12	25378562	25378562	C	T	NA	NA	NA	NA	NA	NA	892
EV-033-P	Colorectal (MSKCC)	A146T	Missense	NA	140	S	U	High	MSKCC	chr12	25378562	25378562	C	T	0.64	NA	544	955	837	0	6
EV-033-M	Colorectal (MSKCC)	A146T	Missense	NA	140	S	U	High	MSKCC	chr12	25378562	25378562	C	T	0.46	NA	518	450	837	0	5
MM-0408	MM (Broad)	A146T	Missense	NA	140	U	U	High	Broad	chr12	25378562	25378562	C	T	NA	NA	NA	NA	NA	NA	16
MM-0282	MM (Broad)	A146T	Missense	NA	140	U	U	High	Broad	chr12	25378562	25378562	C	T	NA	NA	NA	NA	NA	NA	59
MM-0332	MM (Broad)	A146T	Missense	NA	140	U	U	High	Broad	chr12	25378562	25378562	C	T	NA	NA	NA	NA	NA	NA	27
HCC_2998	NCI-60	A146T	Missense	Diploid	140	U	U	High	discover.nci.nih.gov	chr12	25378562	25378562	C	T	NA	NA	NA	NA	NA	NA	5044
PDA_083	Pancreas (UTSW)	A146T	Missense	Gain	140	U	U	High	UT Southwestern	chr12	25378562	25378562	C	T	0.15	NA	85	15	NA	NA	63
TCGA-BR-4361-01	Stomach (TCGA pub)	A146T	Missense	Diploid	140	U	U	High	Broad	chr12	25378562	25378562	C	T	0.30	NA	98	43	NA	NA	2464
TCGA-BR-8680-01	Stomach (TCGA pub)	A146T	Missense	Diploid	140	U	U	High	Broad	chr12	25378562	25378562	C	T	0.29	NA	71	29	NA	NA	5207
TCGA-BR-4361-01	Stomach (TCGA)	A146T	Missense	Diploid	140	S	U	High	Broad	chr12	25378562	25378562	C	T	NA	NA	NA	NA	NA	NA	2457
TCGA-BR-8680-01	Stomach (TCGA)	A146T	Missense	Diploid	140	S	U	High	Broad	chr12	25378562	25378562	C	T	NA	NA	NA	NA	NA	NA	5189
TCGA-W4-A7U2-01	Testicular germ cell (TCGA)	A146T	Missense	Gain	140	S	U	High	hgsc.bcm.edu;broad.mit.edu;ucsc.edu;bcgsc.ca;mdanderson.org	chr12	25378562	25378562	C	T	NA	NA	NA	NA	NA	NA	69
TCGA-XE-A8H4-01	Testicular germ cell (TCGA)	A146T	Missense	AMP	140	S	U	High	hgsc.bcm.edu;broad.mit.edu;bcgsc.ca;mdanderson.org	chr12	25378562	25378562	C	T	NA	NA	NA	NA	NA	NA	64
PL21_HAEMATOPOIE...	CCLE (Novartis/Broad 2012)	A146V	Missense	Gain	140	U	U	Medium	Broad	chr12	25378561	25378561	G	A	0.65	NA	35	64	NA	NA	43
TCGA-AG-3611-01	Colorectal (TCGA pub)	A146V	Missense	Gain	140	S	V	Medium	Baylor	chr12	25378561	25378561	G	A	NA	NA	NA	NA	NA	NA	40
TCGA-AG-3611-01	Colorectal (TCGA)	A146V	Missense	Gain	140	S	V	Medium	Baylor	chr12	25378561	25378561	G	A	NA	NA	NA	NA	NA	NA	40
EV-016-M	Colorectal (MSKCC)	A146V	Missense	NA	140	S	U	Medium	MSKCC	chr12	25378561	25378561	G	A	0.08	NA	573	51	412	0	7
EV-016-P	Colorectal (MSKCC)	A146V	Missense	NA	140	S	U	Medium	MSKCC	chr12	25378561	25378561	G	A	0.10	NA	491	56	412	0	6
TCGA-XY-A9T9-01	Testicular germ cell (TCGA)	A146V	Missense	Gain	140	S	U	Medium	hgsc.bcm.edu;broad.mit.edu;ucsc.edu;bcgsc.ca;mdanderson.org	chr12	25378561	25378561	G	A	NA	NA	NA	NA	NA	NA	44
NB4_HAEMATOPOIET...	CCLE (Novartis/Broad 2012)	A18D	Missense	AMP	6	U	U	High	Broad	chr12	25398266	25398266	G	T	0.69	NA	95	216	NA	NA	26
MM-0450	MM (Broad)	A18D	Missense	NA	6	U	U	High	Broad	chr12	25398266	25398266	G	T	NA	NA	NA	NA	NA	NA	55
TCGA-AB-2864-03	AML (TCGA pub)	A59E	Missense	Diploid	27	S	V	High	WashU	chr12	25380282	25380282	G	T	NA	NA	NA	NA	NA	NA	13
TCGA-AB-2864-03	AML (TCGA)	A59E	Missense	Diploid	27	S	V	High	WashU	chr12	25380282	25380282	G	T	NA	NA	NA	NA	NA	NA	13
EV-055-M	Colorectal (MSKCC)	A59E	Missense	NA	27	S	U	High	MSKCC	chr12	25380282	25380282	G	T	0.35	0.02	841	448	1460	36	6
EV-055-P	Colorectal (MSKCC)	A59E	Missense	NA	27	S	U	High	MSKCC	chr12	25380282	25380282	G	T	0.46	0.02	730	622	1460	36	5
OVK18_OVARY	CCLE (Novartis/Broad 2012)	A59G	Missense	Diploid	27	U	U	High	Broad	chr12	25380282	25380282	G	C	0.49	NA	53	51	NA	NA	191
TCGA-B0-5400-01	ccRCC (TCGA pub)	A59G	Missense	Diploid	27	S	U	High	broad.mit.edu;hgsc.bcm.edu;ucsc.edu	chr12	25380282	25380282	G	C	NA	NA	NA	NA	NA	NA	30
TCGA-B0-5400-01	ccRCC (TCGA)	A59G	Missense	Diploid	27	S	U	High	broad.mit.edu;hgsc.bcm.edu;ucsc.edu	chr12	25380282	25380282	G	C	NA	NA	NA	NA	NA	NA	30
MM-0472	MM (Broad)	A59G	Missense	NA	27	U	U	High	Broad	chr12	25380282	25380282	G	C	NA	NA	NA	NA	NA	NA	55
MM-0438	MM (Broad)	A59G	Missense	NA	27	U	U	High	Broad	chr12	25380282	25380282	G	C	NA	NA	NA	NA	NA	NA	26
pfg103T	Stomach (Pfizer UHK)	A59Qfs*9	FS del	NA		U	U		.	chr12	25380283	25380283	C	-	0.15	NA	55	10	89	0	228
SNU175_LARGE_INT...	CCLE (Novartis/Broad 2012)	A59T	Missense	Diploid	27	U	U	High	Broad	chr12	25380283	25380283	C	T	0.54	NA	83	99	NA	NA	595
HTK_HAEMATOPOIET...	CCLE (Novartis/Broad 2012)	A59T	Missense	Diploid	27	U	U	High	Broad	chr12	25380283	25380283	C	T	0.43	NA	68	51	NA	NA	43
TCGA-21-1078-01	Lung squ (TCGA pub)	C118S	Missense	Diploid	1	U	U	Neutral	Broad	chr12	25378645	25378645	C	G	0.49	NA	109	103	NA	NA	70
TCGA-21-1078-01	Lung squ (TCGA)	C118S	Missense	Diploid	1	S	U	Neutral	Broad	chr12	25378645	25378645	C	G	0.49	NA	109	103	NA	NA	73
NUDUL1_HAEMATOPO...	CCLE (Novartis/Broad 2012)	D119N	Missense	Diploid		U	U	High	Broad	chr12	25378643	25378643	C	T	0.49	NA	66	63	NA	NA	29
P18_Pri3	Glioma (UCSF)	D33E	Missense	NA	2	U	U	Low	UCSF	chr12	25398220	25398220	A	C	0.11	NA	32	4	45	0	56
TCGA-95-7039-01	Lung adeno (TCGA pub)	D33E	Missense	ShallowDel	2	U	U	Low	Broad	chr12	25398220	25398220	A	T	0.35	NA	11	6	NA	NA	1115
TCGA-95-7039-01	Lung adeno (TCGA)	D33E	Missense	ShallowDel	2	S	U	Low	Broad	chr12	25398220	25398220	A	T	0.35	NA	11	6	NA	NA	1115
587234	Colorectal (Genentech)	D57N	Missense	NA	3	U	V	High	Genentech	chr12	25380289	25380289	C	T	NA	NA	NA	NA	NA	NA	1046
TCGA-AN-A046-01	Breast (TCGA 2015)	D92Y	Missense	Diploid	3	U	U	Medium	genome.wustl.edu;unc.edu	chr12	25380184	25380184	C	A	0.19	NA	82	19	136	0	4915
TCGA-AN-A046-01	Breast (TCGA)	D92Y	Missense	Diploid	3	S	U	Medium	WashU	chr12	25380184	25380184	C	A	NA	NA	NA	NA	NA	NA	4348
H110061	Liver (AMC)	E62G	Missense	Diploid	3	S	U	Medium	LGGM	chr12	25380273	25380273	T	C	0.35	NA	17	9	NA	NA	136
TCGA-EE-A29B-06	Melanoma (TCGA)	E62K	Missense	Diploid	3	S	U	High	Broad	chr12	25380274	25380274	C	T	0.48	NA	12	11	NA	NA	461
BL128		E63K	Missense	AMP	6	S	V		MSKCC	chr12	25380271	25380271	C	-	NA	NA	NA	NA	NA	NA	1
MM-0381	MM (Broad)	E63K	Missense	NA	6	U	U	Low	Broad	chr12	25380271	25380271	C	T	NA	NA	NA	NA	NA	NA	49
TCGA-2G-AAG9-01	Testicular germ cell (TCGA)	E63K	Missense	AMP	6	S	U	Low	hgsc.bcm.edu;broad.mit.edu;ucsc.edu;bcgsc.ca	chr12	25380271	25380271	C	T	NA	NA	NA	NA	NA	NA	66
TCGA-AG-3892-01	Colorectal (TCGA pub)	E98*	Nonsense	Diploid	1	S	U		Broad	chr12	25378706	25378706	C	A	NA	NA	NA	NA	NA	NA	1802
TCGA-AG-3892-01	Colorectal (TCGA)	E98*	Nonsense	Diploid	1	S	U		Broad	chr12	25378706	25378706	C	A	NA	NA	NA	NA	NA	NA	1851
B81-1		G12A	Missense	NA	25876	U	U	Medium	BGI	chr12	25398284	25398284	C	G	NA	NA	NA	NA	NA	NA	60
PD4135a	Breast (Sanger)	G12A	Missense	NA	25876	U	U		Sanger	chr12	25398284	25398284	C	-	NA	NA	NA	NA	NA	NA	17
SW1116_LARGE_INT...	CCLE (Novartis/Broad 2012)	G12A	Missense	Diploid	25876	U	U	Medium	Broad	chr12	25398284	25398284	C	G	0.51	NA	35	37	NA	NA	37
COLO775_HAEMATOP...	CCLE (Novartis/Broad 2012)	G12A	Missense	Diploid	25876	U	U	Medium	Broad	chr12	25398284	25398284	C	G	0.65	NA	40	73	NA	NA	67
KMS28BM_HAEMATOP...	CCLE (Novartis/Broad 2012)	G12A	Missense	ShallowDel	25876	U	U	Medium	Broad	chr12	25398284	25398284	C	G	0.98	NA	1	57	NA	NA	34
KPNSI9S_AUTONOMI...	CCLE (Novartis/Broad 2012)	G12A	Missense	Diploid	25876	U	U	Medium	Broad	chr12	25398284	25398284	C	G	0.41	NA	85	59	NA	NA	36
MM1S_HAEMATOPOIE...	CCLE (Novartis/Broad 2012)	G12A	Missense	Diploid	25876	U	U	Medium	Broad	chr12	25398284	25398284	C	G	0.43	NA	41	31	NA	NA	31
NCIH1573_LUNG	CCLE (Novartis/Broad 2012)	G12A	Missense	Diploid	25876	U	U	Medium	Broad	chr12	25398284	25398284	C	G	0.37	NA	88	52	NA	NA	172
NCIH2009_LUNG	CCLE (Novartis/Broad 2012)	G12A	Missense	Gain	25876	U	U	Medium	Broad	chr12	25398284	25398284	C	G	0.42	NA	159	117	NA	NA	99
RERFLCAD1_LUNG	CCLE (Novartis/Broad 2012)	G12A	Missense	AMP	25876	U	U	Medium	Broad	chr12	25398284	25398284	C	G	0.78	NA	192	662	NA	NA	73
RPMI8226_HAEMATO...	CCLE (Novartis/Broad 2012)	G12A	Missense	Diploid	25876	U	U	Medium	Broad	chr12	25398284	25398284	C	G	0.63	NA	32	55	NA	NA	36
587248	Colorectal (Genentech)	G12A	Missense	NA	25876	U	V	Medium	Genentech	chr12	25398284	25398284	C	G	NA	NA	NA	NA	NA	NA	70
587346	Colorectal (Genentech)	G12A	Missense	NA	25876	U	V	Medium	Genentech	chr12	25398284	25398284	C	G	NA	NA	NA	NA	NA	NA	63
TCGA-AA-3852-01	Colorectal (TCGA pub)	G12A	Missense	Gain	25876	S	U	Medium	Broad	chr12	25398284	25398284	C	G	NA	NA	NA	NA	NA	NA	108
TCGA-AG-3598-01	Colorectal (TCGA)	G12A	Missense	Diploid	25876	S	U	Medium	Baylor	chr12	25398284	25398284	C	G	NA	NA	NA	NA	NA	NA	56
TCGA-AA-A00W-01	Colorectal (TCGA)	G12A	Missense	Diploid	25876	S	U	Medium	Baylor	chr12	25398284	25398284	C	G	NA	NA	NA	NA	NA	NA	23
TCGA-AA-3852-01	Colorectal (TCGA)	G12A	Missense	Gain	25876	S	U	Medium	Broad	chr12	25398284	25398284	C	G	NA	NA	NA	NA	NA	NA	108
EV-041-M	Colorectal (MSKCC)	G12A	Missense	NA	25876	S	U	Medium	MSKCC	chr12	25398284	25398284	C	G	0.37	0.00	554	321	1108	1	2
EV-041-P	Colorectal (MSKCC)	G12A	Missense	NA	25876	S	U	Medium	MSKCC	chr12	25398284	25398284	C	G	0.41	0.00	569	395	1108	1	3
EV-043-M	Colorectal (MSKCC)	G12A	Missense	NA	25876	S	U	Medium	MSKCC	chr12	25398284	25398284	C	G	0.26	0.00	637	225	1108	1	6
EV-043-P	Colorectal (MSKCC)	G12A	Missense	NA	25876	S	U	Medium	MSKCC	chr12	25398284	25398284	C	G	0.08	0.00	867	74	1108	1	6
PGM40	Stomach (TMUCIH 2015)	G12A	Missense	NA	25876	U	U	Medium	NA	chr12	25398284	25398284	C	G	NA	NA	NA	NA	NA	NA	73
TCGA-02-0069-01	GBM (TCGA 2008)	G12A	Missense	Diploid	25876	S	V	Medium	WashU	chr12	25398284	25398284	C	G	NA	NA	NA	NA	NA	NA	5
LUAD-NYU315	Lung adeno (Broad)	G12A	Missense	Diploid	25876	U	U	Medium	Broad	chr12	25398284	25398284	C	G	NA	NA	NA	NA	NA	NA	169
LUAD-RT-S01777	Lung adeno (Broad)	G12A	Missense	Diploid	25876	U	U	Medium	Broad	chr12	25398284	25398284	C	G	NA	NA	NA	NA	NA	NA	624
LUAD-RT-S01866	Lung adeno (Broad)	G12A	Missense	Gain	25876	U	U	Medium	Broad	chr12	25398284	25398284	C	G	NA	NA	NA	NA	NA	NA	106
TCGA-97-7941-01	Lung adeno (TCGA pub)	G12A	Missense	Diploid	25876	U	U	Medium	Broad	chr12	25398284	25398284	C	G	0.32	NA	19	9	NA	NA	81
TCGA-53-7813-01	Lung adeno (TCGA pub)	G12A	Missense	Diploid	25876	U	U	Medium	Broad	chr12	25398284	25398284	C	G	0.19	NA	29	7	NA	NA	146
TCGA-50-5941-01	Lung adeno (TCGA pub)	G12A	Missense	Gain	25876	U	U	Medium	Broad	chr12	25398284	25398284	C	G	0.41	NA	32	22	NA	NA	359
TCGA-44-7672-01	Lung adeno (TCGA pub)	G12A	Missense	AMP	25876	U	U	Medium	Broad	chr12	25398284	25398284	C	G	0.51	NA	23	24	NA	NA	144
TCGA-69-7980-01	Lung adeno (TCGA pub)	G12A	Missense	Gain	25876	U	U	Medium	Broad	chr12	25398284	25398284	C	G	0.81	NA	6	25	NA	NA	698
TCGA-80-5608-01	Lung adeno (TCGA pub)	G12A	Missense	Diploid	25876	U	U	Medium	Broad	chr12	25398284	25398284	C	G	0.50	NA	14	14	NA	NA	149
TCGA-80-5608-01	Lung adeno (TCGA)	G12A	Missense	Diploid	25876	S	U	Medium	Broad	chr12	25398284	25398284	C	G	0.50	NA	14	14	NA	NA	149
TCGA-69-7980-01	Lung adeno (TCGA)	G12A	Missense	Gain	25876	S	U	Medium	Broad	chr12	25398284	25398284	C	G	0.81	NA	6	25	NA	NA	698
TCGA-44-7672-01	Lung adeno (TCGA)	G12A	Missense	AMP	25876	S	U	Medium	Broad	chr12	25398284	25398284	C	G	0.51	NA	23	24	NA	NA	144
TCGA-50-5941-01	Lung adeno (TCGA)	G12A	Missense	AMP	25876	S	U	Medium	Broad	chr12	25398284	25398284	C	G	0.41	NA	32	22	NA	NA	359
TCGA-53-7813-01	Lung adeno (TCGA)	G12A	Missense	Diploid	25876	S	U	Medium	Broad	chr12	25398284	25398284	C	G	0.19	NA	29	7	NA	NA	146
TCGA-97-7941-01	Lung adeno (TCGA)	G12A	Missense	Diploid	25876	S	U	Medium	Broad	chr12	25398284	25398284	C	G	0.32	NA	19	9	NA	NA	81
16600	Lung adeno (TSP)	G12A	Missense	NA	25876	U	U	Medium	Broad	chr12	25398284	25398284	C	G	NA	NA	NA	NA	NA	NA	11
16626	Lung adeno (TSP)	G12A	Missense	NA	25876	U	U	Medium	Broad	chr12	25398284	25398284	C	G	NA	NA	NA	NA	NA	NA	6
17152	Lung adeno (TSP)	G12A	Missense	NA	25876	U	U	Medium	Broad	chr12	25398284	25398284	C	G	NA	NA	NA	NA	NA	NA	4
17202	Lung adeno (TSP)	G12A	Missense	NA	25876	U	U	Medium	Broad	chr12	25398284	25398284	C	G	NA	NA	NA	NA	NA	NA	4
17260	Lung adeno (TSP)	G12A	Missense	NA	25876	U	U	Medium	Broad	chr12	25398284	25398284	C	G	NA	NA	NA	NA	NA	NA	2
17272	Lung adeno (TSP)	G12A	Missense	NA	25876	U	U	Medium	Broad	chr12	25398284	25398284	C	G	NA	NA	NA	NA	NA	NA	2
17280	Lung adeno (TSP)	G12A	Missense	NA	25876	U	U	Medium	Broad	chr12	25398284	25398284	C	G	NA	NA	NA	NA	NA	NA	5
TCGA-RY-A843-01	LGG-GBM (TCGA 2016)	G12A	Missense	Diploid	25876	U	U	Medium	mdanderson.org/ucsc.edu/broad.mit.edu	chr12	25398284	25398284	C	G	0.29	NA	30	12	47	0	16
MM-0609	MM (Broad)	G12A	Missense	NA	25876	U	U	Medium	Broad	chr12	25398284	25398284	C	G	NA	NA	NA	NA	NA	NA	20
MM-0284	MM (Broad)	G12A	Missense	NA	25876	U	U	Medium	Broad	chr12	25398284	25398284	C	G	NA	NA	NA	NA	NA	NA	47
MM-0553	MM (Broad)	G12A	Missense	NA	25876	U	U	Medium	Broad	chr12	25398284	25398284	C	G	NA	NA	NA	NA	NA	NA	31
RPMI_8226	NCI-60	G12A	Missense	Diploid	25876	U	U	Medium	discover.nci.nih.gov	chr12	25398284	25398284	C	G	NA	NA	NA	NA	NA	NA	250
RMS2028	RMS (NIH)	G12A	Missense	NA	25876	U	U	Medium	NA	chr12	25398284	25398284	C	G	NA	NA	NA	NA	NA	NA	12
TCGA-SB-A76C-01	Testicular germ cell (TCGA)	G12A	Missense	Gain	25876	S	U	Medium	broad.mit.edu;bcgsc.ca;mdanderson.org	chr12	25398284	25398284	C	G	NA	NA	NA	NA	NA	NA	63
TCGA-2G-AAHA-01	Testicular germ cell (TCGA)	G12A	Missense	Gain	25876	S	U	Medium	hgsc.bcm.edu;broad.mit.edu;ucsc.edu;bcgsc.ca;mdanderson.org	chr12	25398284	25398284	C	G	NA	NA	NA	NA	NA	NA	63
Padua001	TET (NCI)	G12A	Missense	NA	25876	U	U	Medium	nci.nih.gov	chr12	25398284	25398284	C	G	NA	NA	NA	NA	NA	NA	54
TCGA-N8-A4PL-01	Uterine CS (TCGA)	G12A	Missense	Gain	25876	S	U	Medium	Broad	chr12	25398284	25398284	C	G	0.90	NA	1	9	NA	NA	54
TCGA-BG-A0VZ-01	Uterine (TCGA)	G12A	Missense	Diploid	25876	S	U	Medium	WashU	chr12	25398284	25398284	C	G	0.47	NA	76	67	93	0	234
TCGA-B5-A0K6-01	Uterine (TCGA)	G12A	Missense	Diploid	25876	S	U	Medium	WashU	chr12	25398284	25398284	C	G	0.46	NA	21	18	108	0	180
TCGA-B5-A0K3-01	Uterine (TCGA)	G12A	Missense	AMP	25876	S	U	Medium	WashU	chr12	25398284	25398284	C	G	0.38	0.01	28	17	83	1	35
TCGA-AP-A0LE-01	Uterine (TCGA)	G12A	Missense	Diploid	25876	S	U	Medium	WashU	chr12	25398284	25398284	C	G	0.48	NA	59	54	201	0	369
TCGA-D1-A16D-01	Uterine (TCGA)	G12A	Missense	Diploid	25876	S	U	Medium	WashU	chr12	25398284	25398284	C	G	0.28	NA	218	86	324	0	39
TCGA-BG-A0VZ-01	Uterine (TCGA pub)	G12A	Missense	Diploid	25876	S	U	Medium	WashU	chr12	25398284	25398284	C	G	0.47	NA	76	67	93	0	234
TCGA-B5-A0K6-01	Uterine (TCGA pub)	G12A	Missense	Diploid	25876	S	U	Medium	WashU	chr12	25398284	25398284	C	G	0.46	NA	21	18	108	0	179
TCGA-B5-A0K3-01	Uterine (TCGA pub)	G12A	Missense	AMP	25876	S	U	Medium	WashU	chr12	25398284	25398284	C	G	0.38	0.01	28	17	83	1	35
TCGA-AP-A0LE-01	Uterine (TCGA pub)	G12A	Missense	Diploid	25876	S	U	Medium	WashU	chr12	25398284	25398284	C	G	0.48	NA	59	54	201	0	369
TCGA-D1-A16D-01	Uterine (TCGA pub)	G12A	Missense	Diploid	25876	S	U	Medium	WashU	chr12	25398284	25398284	C	G	0.28	NA	218	86	324	0	39
BL026		G12C	Missense	Diploid	25876	S	V		MSKCC	chr12	25398285	25398285	C	-	NA	NA	NA	NA	NA	NA	1
B35		G12C	Missense	NA	25876	U	U	Medium	BGI	chr12	25398285	25398285	C	A	NA	NA	NA	NA	NA	NA	79
B25		G12C	Missense	NA	25876	U	U	Medium	BGI	chr12	25398285	25398285	C	A	NA	NA	NA	NA	NA	NA	48
DFCI-07_R	Bladder (DFARBER_MSKCC 2014)	G12C	Missense	NA	25876	U	U	Medium	NA	chr12	25398285	25398285	C	A	NA	NA	NA	NA	NA	NA	131
TCGA-AR-A1AL-01	Breast (TCGA 2015)	G12C	Missense	Diploid	25876	U	U	Medium	genome.wustl.edu;unc.edu	chr12	25398285	25398285	C	A	0.24	NA	330	103	340	0	22
TCGA-AR-A1AL-01	Breast (TCGA pub)	G12C	Missense	Diploid	25876	S	U	Medium	WashU	chr12	25398285	25398285	C	A	NA	NA	NA	NA	NA	NA	20
TCGA-AR-A1AL-01	Breast (TCGA)	G12C	Missense	Diploid	25876	S	U	Medium	WashU	chr12	25398285	25398285	C	A	NA	NA	NA	NA	NA	NA	19
UMUC3_URINARY_TR...	CCLE (Novartis/Broad 2012)	G12C	Missense	Gain	25876	U	U	Medium	Broad	chr12	25398285	25398285	C	A	1.00	NA	0	136	NA	NA	46
SW837_LARGE_INTE...	CCLE (Novartis/Broad 2012)	G12C	Missense	Diploid	25876	U	U	Medium	Broad	chr12	25398285	25398285	C	A	0.48	NA	45	41	NA	NA	43
SW1573_LUNG	CCLE (Novartis/Broad 2012)	G12C	Missense	Gain	25876	U	U	Medium	Broad	chr12	25398285	25398285	C	A	1.00	NA	0	106	NA	NA	37
SW1463_LARGE_INT...	CCLE (Novartis/Broad 2012)	G12C	Missense	Gain	25876	U	U	Medium	Broad	chr12	25398285	25398285	C	A	1.00	NA	0	100	NA	NA	42
IALM_LUNG	CCLE (Novartis/Broad 2012)	G12C	Missense	AMP	25876	U	U	Medium	Broad	chr12	25398285	25398285	C	A	1.00	NA	1	283	NA	NA	59
HCC44_LUNG	CCLE (Novartis/Broad 2012)	G12C	Missense	Diploid	25876	U	U	Medium	Broad	chr12	25398285	25398285	C	A	1.00	NA	1	705	NA	NA	48
HCC1171_LUNG	CCLE (Novartis/Broad 2012)	G12C	Missense	Gain	25876	U	U	Medium	Broad	chr12	25398285	25398285	C	A	0.73	NA	34	94	NA	NA	52
CALU1_LUNG	CCLE (Novartis/Broad 2012)	G12C	Missense	AMP	25876	U	U	Medium	Broad	chr12	25398285	25398285	C	A	0.83	NA	146	730	NA	NA	34
KHM1B_HAEMATOPOI...	CCLE (Novartis/Broad 2012)	G12C	Missense	Diploid	25876	U	U	Medium	Broad	chr12	25398285	25398285	C	A	0.63	NA	35	59	NA	NA	53
KYSE410_OESOPHAGUS	CCLE (Novartis/Broad 2012)	G12C	Missense	Gain	25876	U	U	Medium	Broad	chr12	25398285	25398285	C	A	0.30	NA	117	50	NA	NA	67
LU65_LUNG	CCLE (Novartis/Broad 2012)	G12C	Missense	AMP	25876	U	U	Medium	Broad	chr12	25398285	25398285	C	A	0.87	NA	116	746	NA	NA	44
LU99_LUNG	CCLE (Novartis/Broad 2012)	G12C	Missense	AMP	25876	U	U	Medium	Broad	chr12	25398285	25398285	C	A	0.51	NA	206	214	NA	NA	38
MIAPACA2_PANCREAS	CCLE (Novartis/Broad 2012)	G12C	Missense	Gain	25876	U	U	Medium	Broad	chr12	25398285	25398285	C	A	0.99	NA	1	142	NA	NA	41
NCIH1373_LUNG	CCLE (Novartis/Broad 2012)	G12C	Missense	Gain	25876	U	U	Medium	Broad	chr12	25398285	25398285	C	A	1.00	NA	0	182	NA	NA	98
NCIH1385_LUNG	CCLE (Novartis/Broad 2012)	G12C	Missense	Gain	25876	U	U	Medium	Broad	chr12	25398285	25398285	C	A	0.48	NA	23	21	NA	NA	60
NCIH1792_LUNG	CCLE (Novartis/Broad 2012)	G12C	Missense	Gain	25876	U	U	Medium	Broad	chr12	25398285	25398285	C	A	0.61	NA	25	39	NA	NA	33
NCIH2030_LUNG	CCLE (Novartis/Broad 2012)	G12C	Missense	Diploid	25876	U	U	Medium	Broad	chr12	25398285	25398285	C	A	1.00	NA	0	57	NA	NA	57
NCIH2122_LUNG	CCLE (Novartis/Broad 2012)	G12C	Missense	Diploid	25876	U	U	Medium	Broad	chr12	25398285	25398285	C	A	1.00	NA	0	726	NA	NA	40
NCIH23_LUNG	CCLE (Novartis/Broad 2012)	G12C	Missense	AMP	25876	U	U	Medium	Broad	chr12	25398285	25398285	C	A	0.74	NA	62	180	NA	NA	133
NCIH358_LUNG	CCLE (Novartis/Broad 2012)	G12C	Missense	Gain	25876	U	U	Medium	Broad	chr12	25398285	25398285	C	A	0.60	NA	70	105	NA	NA	125
OV56_OVARY	CCLE (Novartis/Broad 2012)	G12C	Missense	Diploid	25876	U	U	Medium	Broad	chr12	25398285	25398285	C	A	0.42	NA	147	105	NA	NA	29
TCGA-EK-A2R8-01	Cervical (TCGA)	G12C	Missense	Gain	25876	S	U	Medium	WashU	chr12	25398285	25398285	C	A	NA	NA	NA	NA	NA	NA	241
587290	Colorectal (Genentech)	G12C	Missense	NA	25876	U	V	Medium	Genentech	chr12	25398285	25398285	C	A	NA	NA	NA	NA	NA	NA	136
TCGA-AG-A032-01	Colorectal (TCGA pub)	G12C	Missense	Diploid	25876	S	U	Medium	Broad	chr12	25398285	25398285	C	A	NA	NA	NA	NA	NA	NA	61
TCGA-AA-3522-01	Colorectal (TCGA pub)	G12C	Missense	Diploid	25876	S	V	Medium	Baylor	chr12	25398285	25398285	C	A	NA	NA	NA	NA	NA	NA	42
TCGA-AA-3696-01	Colorectal (TCGA pub)	G12C	Missense	Gain	25876	S	U	Medium	Broad	chr12	25398285	25398285	C	A	NA	NA	NA	NA	NA	NA	75
TCGA-AA-A02W-01	Colorectal (TCGA pub)	G12C	Missense	Diploid	25876	S	U	Medium	Broad	chr12	25398285	25398285	C	A	NA	NA	NA	NA	NA	NA	87
TCGA-AA-A03J-01	Colorectal (TCGA pub)	G12C	Missense	Diploid	25876	S	U	Medium	Broad	chr12	25398285	25398285	C	A	NA	NA	NA	NA	NA	NA	63
TCGA-AG-3896-01	Colorectal (TCGA pub)	G12C	Missense	Gain	25876	S	U	Medium	Broad	chr12	25398285	25398285	C	A	NA	NA	NA	NA	NA	NA	79
TCGA-AG-3896-01	Colorectal (TCGA)	G12C	Missense	Gain	25876	S	U	Medium	Broad	chr12	25398285	25398285	C	A	NA	NA	NA	NA	NA	NA	80
TCGA-AA-A03J-01	Colorectal (TCGA)	G12C	Missense	Gain	25876	S	U	Medium	Broad	chr12	25398285	25398285	C	A	NA	NA	NA	NA	NA	NA	63
TCGA-AA-A02W-01	Colorectal (TCGA)	G12C	Missense	Diploid	25876	S	U	Medium	Broad	chr12	25398285	25398285	C	A	NA	NA	NA	NA	NA	NA	87
TCGA-AA-3696-01	Colorectal (TCGA)	G12C	Missense	Gain	25876	S	U	Medium	Broad	chr12	25398285	25398285	C	A	NA	NA	NA	NA	NA	NA	74
TCGA-AA-3522-01	Colorectal (TCGA)	G12C	Missense	Diploid	25876	S	V	Medium	Baylor	chr12	25398285	25398285	C	A	NA	NA	NA	NA	NA	NA	42
TCGA-AG-A032-01	Colorectal (TCGA)	G12C	Missense	Diploid	25876	S	U	Medium	Broad	chr12	25398285	25398285	C	A	NA	NA	NA	NA	NA	NA	62
EV-020-P	Colorectal (MSKCC)	G12C	Missense	NA	25876	S	U	Medium	MSKCC	chr12	25398285	25398285	C	A	0.61	0.00	101	161	1185	3	5
EV-020-M	Colorectal (MSKCC)	G12C	Missense	NA	25876	S	U	Medium	MSKCC	chr12	25398285	25398285	C	A	0.51	0.00	58	61	1185	3	3
EV-009-P	Colorectal (MSKCC)	G12C	Missense	NA	25876	S	U	Medium	MSKCC	chr12	25398285	25398285	C	A	0.29	0.00	307	124	1185	3	7
EV-009-M	Colorectal (MSKCC)	G12C	Missense	NA	25876	S	U	Medium	MSKCC	chr12	25398285	25398285	C	A	0.23	0.00	604	184	1185	3	6
EV-012-M	Colorectal (MSKCC)	G12C	Missense	NA	25876	S	U	Medium	MSKCC	chr12	25398285	25398285	C	A	0.20	0.00	424	104	1185	3	6
EV-012-P	Colorectal (MSKCC)	G12C	Missense	NA	25876	S	U	Medium	MSKCC	chr12	25398285	25398285	C	A	0.20	0.00	516	133	1185	3	6
EV-013-M	Colorectal (MSKCC)	G12C	Missense	NA	25876	S	U	Medium	MSKCC	chr12	25398285	25398285	C	A	0.24	0.00	149	47	1185	3	10
EV-013-P	Colorectal (MSKCC)	G12C	Missense	NA	25876	S	U	Medium	MSKCC	chr12	25398285	25398285	C	A	0.11	0.00	694	88	1185	3	10
EV-044-M	Colorectal (MSKCC)	G12C	Missense	NA	25876	S	U	Medium	MSKCC	chr12	25398285	25398285	C	A	0.38	0.00	526	317	1185	3	5
EV-044-P	Colorectal (MSKCC)	G12C	Missense	NA	25876	S	U	Medium	MSKCC	chr12	25398285	25398285	C	A	0.34	0.00	793	400	1185	3	6
EV-052-M	Colorectal (MSKCC)	G12C	Missense	NA	25876	S	U	Medium	MSKCC	chr12	25398285	25398285	C	A	0.41	0.00	1457	1016	1185	3	7
EV-052-P	Colorectal (MSKCC)	G12C	Missense	NA	25876	S	U	Medium	MSKCC	chr12	25398285	25398285	C	A	0.47	0.00	1072	967	1185	3	6
S05-46290-TP-NT	CSCC (DFCI 2015)	G12C	Missense	NA	25876	S	U	Medium	Broad	chr12	25398285	25398285	C	A	NA	NA	NA	NA	NA	NA	39
PGM71	Stomach (TMUCIH 2015)	G12C	Missense	NA	25876	U	U	Medium	NA	chr12	25398285	25398285	C	A	NA	NA	NA	NA	NA	NA	105
LUAD-NYU201	Lung adeno (Broad)	G12C	Missense	Diploid	25876	U	U	Medium	Broad	chr12	25398285	25398285	C	A	NA	NA	NA	NA	NA	NA	214
LUAD-NYU160	Lung adeno (Broad)	G12C	Missense	Diploid	25876	U	U	Medium	Broad	chr12	25398285	25398285	C	A	NA	NA	NA	NA	NA	NA	226
LUAD-LIP77	Lung adeno (Broad)	G12C	Missense	Diploid	25876	U	U	Medium	Broad	chr12	25398285	25398285	C	A	NA	NA	NA	NA	NA	NA	449
LUAD-LC15C	Lung adeno (Broad)	G12C	Missense	ShallowDel	25876	U	U	Medium	Broad	chr12	25398285	25398285	C	A	NA	NA	NA	NA	NA	NA	340
LUAD-F00257	Lung adeno (Broad)	G12C	Missense	Diploid	25876	U	U	Medium	Broad	chr12	25398285	25398285	C	A	NA	NA	NA	NA	NA	NA	245
LUAD-F00121	Lung adeno (Broad)	G12C	Missense	Diploid	25876	U	U	Medium	Broad	chr12	25398285	25398285	C	A	NA	NA	NA	NA	NA	NA	253
LUAD-F00018	Lung adeno (Broad)	G12C	Missense	Diploid	25876	U	U	Medium	Broad	chr12	25398285	25398285	C	A	NA	NA	NA	NA	NA	NA	245
LUAD-E00443	Lung adeno (Broad)	G12C	Missense	Diploid	25876	U	U	Medium	Broad	chr12	25398285	25398285	C	A	NA	NA	NA	NA	NA	NA	422
LUAD-B01145	Lung adeno (Broad)	G12C	Missense	Diploid	25876	U	U	Medium	Broad	chr12	25398285	25398285	C	A	NA	NA	NA	NA	NA	NA	220
LUAD-B00859	Lung adeno (Broad)	G12C	Missense	AMP	25876	U	U	Medium	Broad	chr12	25398285	25398285	C	A	NA	NA	NA	NA	NA	NA	286
LUAD-B00523	Lung adeno (Broad)	G12C	Missense	Gain	25876	U	U	Medium	Broad	chr12	25398285	25398285	C	A	NA	NA	NA	NA	NA	NA	435
LUAD-B02515	Lung adeno (Broad)	G12C	Missense	Diploid	25876	U	U	Medium	Broad	chr12	25398285	25398285	C	A	NA	NA	NA	NA	NA	NA	264
LUAD-CHTN-MAD06-...	Lung adeno (Broad)	G12C	Missense	Diploid	25876	U	U	Medium	Broad	chr12	25398285	25398285	C	A	NA	NA	NA	NA	NA	NA	270
LUAD-NYU584S	Lung adeno (Broad)	G12C	Missense	Diploid	25876	U	U	Medium	Broad	chr12	25398285	25398285	C	A	NA	NA	NA	NA	NA	NA	73
LUAD-RT-S01703	Lung adeno (Broad)	G12C	Missense	Diploid	25876	U	U	Medium	Broad	chr12	25398285	25398285	C	A	NA	NA	NA	NA	NA	NA	180
LUAD-RT-S01721	Lung adeno (Broad)	G12C	Missense	Diploid	25876	U	U	Medium	Broad	chr12	25398285	25398285	C	A	NA	NA	NA	NA	NA	NA	355
LUAD-RT-S01852	Lung adeno (Broad)	G12C	Missense	Diploid	25876	U	U	Medium	Broad	chr12	25398285	25398285	C	A	NA	NA	NA	NA	NA	NA	87
LUAD-S00488	Lung adeno (Broad)	G12C	Missense	Diploid	25876	U	U	Medium	Broad	chr12	25398285	25398285	C	A	NA	NA	NA	NA	NA	NA	423
LUAD-S00499	Lung adeno (Broad)	G12C	Missense	Diploid	25876	U	U	Medium	Broad	chr12	25398285	25398285	C	A	NA	NA	NA	NA	NA	NA	64
LUAD-S01331	Lung adeno (Broad)	G12C	Missense	Diploid	25876	U	U	Medium	Broad	chr12	25398285	25398285	C	A	NA	NA	NA	NA	NA	NA	245
LUAD-S01404	Lung adeno (Broad)	G12C	Missense	Gain	25876	U	U	Medium	Broad	chr12	25398285	25398285	C	A	NA	NA	NA	NA	NA	NA	194
LUAD-S01409	Lung adeno (Broad)	G12C	Missense	Diploid	25876	U	U	Medium	Broad	chr12	25398285	25398285	C	A	NA	NA	NA	NA	NA	NA	556
LUAD-S01413	Lung adeno (Broad)	G12C	Missense	Diploid	25876	U	U	Medium	Broad	chr12	25398285	25398285	C	A	NA	NA	NA	NA	NA	NA	346
LUAD-S01467	Lung adeno (Broad)	G12C	Missense	Gain	25876	U	U	Medium	Broad	chr12	25398285	25398285	C	A	NA	NA	NA	NA	NA	NA	279
LUAD-U6SJ7	Lung adeno (Broad)	G12C	Missense	Diploid	25876	U	U	Medium	Broad	chr12	25398285	25398285	C	A	NA	NA	NA	NA	NA	NA	172
LUAD_E00703	Lung adeno (Broad)	G12C	Missense	Diploid	25876	U	U	Medium	Broad	chr12	25398285	25398285	C	A	NA	NA	NA	NA	NA	NA	47
LUAD-FH5PJ	Lung adeno (Broad)	G12C	Missense	Diploid	25876	U	U		Broad	chr12	25398285	25398286	CA	AT	NA	NA	NA	NA	NA	NA	223
CA9903	LUAD (MSKCC)	G12C	Missense	NA	25876	U	U	Medium	NA	chr12	25398285	25398285	C	A	0.48	NA	13	12	139	0	316
LO5004	LUAD (MSKCC)	G12C	Missense	NA	25876	U	U	Medium	NA	chr12	25398285	25398285	C	A	0.23	NA	125	37	139	0	76
M4945	LUAD (MSKCC)	G12C	Missense	NA	25876	U	U	Medium	NA	chr12	25398285	25398285	C	A	0.27	NA	83	31	139	0	413
TCGA-97-7938-01	Lung adeno (TCGA pub)	G12C	Missense	ShallowDel	25876	U	U	Medium	Broad	chr12	25398285	25398285	C	A	0.57	NA	6	8	NA	NA	336
TCGA-50-7109-01	Lung adeno (TCGA pub)	G12C	Missense	Diploid	25876	U	U	Medium	Broad	chr12	25398285	25398285	C	A	0.26	NA	14	5	NA	NA	224
TCGA-50-5936-01	Lung adeno (TCGA pub)	G12C	Missense	Diploid	25876	U	U	Medium	Broad	chr12	25398285	25398285	C	A	0.26	NA	14	5	NA	NA	108
TCGA-50-5933-01	Lung adeno (TCGA pub)	G12C	Missense	Diploid	25876	U	U	Medium	Broad	chr12	25398285	25398285	C	A	0.21	NA	23	6	NA	NA	466
TCGA-50-5932-01	Lung adeno (TCGA pub)	G12C	Missense	Diploid	25876	U	U	Medium	Broad	chr12	25398285	25398285	C	A	0.52	NA	14	15	NA	NA	68
TCGA-50-5051-01	Lung adeno (TCGA pub)	G12C	Missense	ShallowDel	25876	U	U	Medium	Broad	chr12	25398285	25398285	C	A	0.65	NA	7	13	NA	NA	109
TCGA-49-6744-01	Lung adeno (TCGA pub)	G12C	Missense	Diploid	25876	U	U	Medium	Broad	chr12	25398285	25398285	C	A	0.20	NA	12	3	NA	NA	241
TCGA-49-4505-01	Lung adeno (TCGA pub)	G12C	Missense	Diploid	25876	U	U	Medium	Broad	chr12	25398285	25398285	C	A	0.23	NA	23	7	NA	NA	164
TCGA-44-7671-01	Lung adeno (TCGA pub)	G12C	Missense	ShallowDel	25876	U	U	Medium	Broad	chr12	25398285	25398285	C	A	0.67	NA	5	10	NA	NA	192
TCGA-44-7659-01	Lung adeno (TCGA pub)	G12C	Missense	Diploid	25876	U	U	Medium	Broad	chr12	25398285	25398285	C	A	0.26	NA	20	7	NA	NA	130
TCGA-44-6777-01	Lung adeno (TCGA pub)	G12C	Missense	Diploid	25876	U	U	Medium	Broad	chr12	25398285	25398285	C	A	0.18	NA	14	3	NA	NA	335
TCGA-05-4418-01	Lung adeno (TCGA pub)	G12C	Missense	Gain	25876	U	U	Medium	Broad	chr12	25398285	25398285	C	A	0.33	NA	8	4	NA	NA	238
TCGA-05-4417-01	Lung adeno (TCGA pub)	G12C	Missense	Gain	25876	U	U	Medium	Broad	chr12	25398285	25398285	C	A	0.50	NA	13	13	NA	NA	253
TCGA-05-4415-01	Lung adeno (TCGA pub)	G12C	Missense	Gain	25876	U	U	Medium	Broad	chr12	25398285	25398285	C	A	0.59	NA	9	13	NA	NA	177
TCGA-05-4405-01	Lung adeno (TCGA pub)	G12C	Missense	ShallowDel	25876	U	U	Medium	Broad	chr12	25398285	25398285	C	A	0.29	NA	12	5	NA	NA	355
TCGA-05-4403-01	Lung adeno (TCGA pub)	G12C	Missense	Diploid	25876	U	U	Medium	Broad	chr12	25398285	25398285	C	A	0.43	NA	8	6	NA	NA	122
TCGA-05-4249-01	Lung adeno (TCGA pub)	G12C	Missense	Diploid	25876	U	U	Medium	Broad	chr12	25398285	25398285	C	A	0.33	NA	12	6	NA	NA	296
TCGA-05-4430-01	Lung adeno (TCGA pub)	G12C	Missense	Diploid	25876	U	U	Medium	Broad	chr12	25398285	25398285	C	A	0.27	NA	16	6	NA	NA	268
TCGA-35-3615-01	Lung adeno (TCGA pub)	G12C	Missense	Diploid	25876	U	U	Medium	Broad	chr12	25398285	25398285	C	A	0.26	NA	25	9	NA	NA	106
TCGA-55-6983-01	Lung adeno (TCGA pub)	G12C	Missense	Diploid	25876	U	U	Medium	Broad	chr12	25398285	25398285	C	A	0.23	NA	10	3	NA	NA	105
TCGA-55-7281-01	Lung adeno (TCGA pub)	G12C	Missense	Diploid	25876	U	U	Medium	Broad	chr12	25398285	25398285	C	A	0.43	NA	8	6	NA	NA	410
TCGA-55-7726-01	Lung adeno (TCGA pub)	G12C	Missense	Gain	25876	U	U	Medium	Broad	chr12	25398285	25398285	C	A	0.54	NA	16	19	NA	NA	111
TCGA-55-7907-01	Lung adeno (TCGA pub)	G12C	Missense	Gain	25876	U	U	Medium	Broad	chr12	25398285	25398285	C	A	0.31	NA	18	8	NA	NA	963
TCGA-55-7914-01	Lung adeno (TCGA pub)	G12C	Missense	ShallowDel	25876	U	U	Medium	Broad	chr12	25398285	25398285	C	A	0.45	NA	12	10	NA	NA	159
TCGA-64-1677-01	Lung adeno (TCGA pub)	G12C	Missense	Diploid	25876	U	U	Medium	Broad	chr12	25398285	25398285	C	A	0.18	NA	36	8	NA	NA	217
TCGA-64-5774-01	Lung adeno (TCGA pub)	G12C	Missense	Diploid	25876	U	U	Medium	Broad	chr12	25398285	25398285	C	A	0.60	NA	10	15	NA	NA	121
TCGA-64-5778-01	Lung adeno (TCGA pub)	G12C	Missense	ShallowDel	25876	U	U	Medium	Broad	chr12	25398285	25398285	C	A	0.42	NA	11	8	NA	NA	414
TCGA-73-4662-01	Lung adeno (TCGA pub)	G12C	Missense	Gain	25876	U	U	Medium	Broad	chr12	25398285	25398285	C	A	0.52	NA	10	11	NA	NA	207
TCGA-73-7498-01	Lung adeno (TCGA pub)	G12C	Missense	ShallowDel	25876	U	U	Medium	Broad	chr12	25398285	25398285	C	A	0.21	NA	27	7	NA	NA	111
TCGA-75-5126-01	Lung adeno (TCGA pub)	G12C	Missense	Gain	25876	U	U	Medium	Broad	chr12	25398285	25398285	C	A	0.16	NA	27	5	NA	NA	564
TCGA-78-7148-01	Lung adeno (TCGA pub)	G12C	Missense	Gain	25876	U	U	Medium	Broad	chr12	25398285	25398285	C	A	0.50	NA	8	8	NA	NA	209
TCGA-78-7166-01	Lung adeno (TCGA pub)	G12C	Missense	Diploid	25876	U	U	Medium	Broad	chr12	25398285	25398285	C	A	0.56	NA	7	9	NA	NA	194
TCGA-78-7539-01	Lung adeno (TCGA pub)	G12C	Missense	Diploid	25876	U	U	Medium	Broad	chr12	25398285	25398285	C	A	0.28	NA	18	7	NA	NA	416
TCGA-86-7713-01	Lung adeno (TCGA pub)	G12C	Missense	Gain	25876	U	U	Medium	Broad	chr12	25398285	25398285	C	A	0.35	NA	22	12	NA	NA	136
TCGA-91-6849-01	Lung adeno (TCGA pub)	G12C	Missense	ShallowDel	25876	U	U	Medium	Broad	chr12	25398285	25398285	C	A	0.29	NA	20	8	NA	NA	97
TCGA-93-7347-01	Lung adeno (TCGA pub)	G12C	Missense	Diploid	25876	U	U	Medium	Broad	chr12	25398285	25398285	C	A	0.08	NA	33	3	NA	NA	117
TCGA-93-7347-01	Lung adeno (TCGA)	G12C	Missense	Diploid	25876	S	U	Medium	Broad	chr12	25398285	25398285	C	A	0.08	NA	33	3	NA	NA	117
TCGA-91-6849-01	Lung adeno (TCGA)	G12C	Missense	ShallowDel	25876	S	U	Medium	Broad	chr12	25398285	25398285	C	A	0.29	NA	20	8	NA	NA	97
TCGA-86-7713-01	Lung adeno (TCGA)	G12C	Missense	Gain	25876	S	U	Medium	Broad	chr12	25398285	25398285	C	A	0.35	NA	22	12	NA	NA	136
TCGA-78-7539-01	Lung adeno (TCGA)	G12C	Missense	Diploid	25876	S	U	Medium	Broad	chr12	25398285	25398285	C	A	0.28	NA	18	7	NA	NA	416
TCGA-78-7166-01	Lung adeno (TCGA)	G12C	Missense	Diploid	25876	S	U	Medium	Broad	chr12	25398285	25398285	C	A	0.56	NA	7	9	NA	NA	193
TCGA-78-7148-01	Lung adeno (TCGA)	G12C	Missense	Gain	25876	S	U	Medium	Broad	chr12	25398285	25398285	C	A	0.50	NA	8	8	NA	NA	209
TCGA-75-5126-01	Lung adeno (TCGA)	G12C	Missense	Gain	25876	S	U	Medium	Broad	chr12	25398285	25398285	C	A	0.16	NA	27	5	NA	NA	564
TCGA-73-7498-01	Lung adeno (TCGA)	G12C	Missense	ShallowDel	25876	S	U	Medium	Broad	chr12	25398285	25398285	C	A	0.21	NA	27	7	NA	NA	111
TCGA-73-4662-01	Lung adeno (TCGA)	G12C	Missense	Gain	25876	S	U	Medium	Broad	chr12	25398285	25398285	C	A	0.52	NA	10	11	NA	NA	207
TCGA-64-5778-01	Lung adeno (TCGA)	G12C	Missense	ShallowDel	25876	S	U	Medium	Broad	chr12	25398285	25398285	C	A	0.42	NA	11	8	NA	NA	414
TCGA-64-5774-01	Lung adeno (TCGA)	G12C	Missense	Diploid	25876	S	U	Medium	Broad	chr12	25398285	25398285	C	A	0.60	NA	10	15	NA	NA	121
TCGA-64-1677-01	Lung adeno (TCGA)	G12C	Missense	Diploid	25876	S	U	Medium	Broad	chr12	25398285	25398285	C	A	0.18	NA	36	8	NA	NA	217
TCGA-55-7914-01	Lung adeno (TCGA)	G12C	Missense	ShallowDel	25876	S	U	Medium	Broad	chr12	25398285	25398285	C	A	0.45	NA	12	10	NA	NA	148
TCGA-55-7907-01	Lung adeno (TCGA)	G12C	Missense	Gain	25876	S	U	Medium	Broad	chr12	25398285	25398285	C	A	0.31	NA	18	8	NA	NA	963
TCGA-55-7726-01	Lung adeno (TCGA)	G12C	Missense	Gain	25876	S	U	Medium	Broad	chr12	25398285	25398285	C	A	0.54	NA	16	19	NA	NA	111
TCGA-55-7281-01	Lung adeno (TCGA)	G12C	Missense	Diploid	25876	S	U	Medium	Broad	chr12	25398285	25398285	C	A	0.43	NA	8	6	NA	NA	410
TCGA-55-6983-01	Lung adeno (TCGA)	G12C	Missense	Diploid	25876	S	U	Medium	Broad	chr12	25398285	25398285	C	A	0.23	NA	10	3	NA	NA	105
TCGA-35-3615-01	Lung adeno (TCGA)	G12C	Missense	Diploid	25876	S	U	Medium	Broad	chr12	25398285	25398285	C	A	0.26	NA	25	9	NA	NA	106
TCGA-05-4430-01	Lung adeno (TCGA)	G12C	Missense	Diploid	25876	S	U	Medium	Broad	chr12	25398285	25398285	C	A	0.27	NA	16	6	NA	NA	268
TCGA-05-4249-01	Lung adeno (TCGA)	G12C	Missense	Diploid	25876	S	U	Medium	Broad	chr12	25398285	25398285	C	A	0.33	NA	12	6	NA	NA	296
TCGA-05-4403-01	Lung adeno (TCGA)	G12C	Missense	Diploid	25876	S	U	Medium	Broad	chr12	25398285	25398285	C	A	0.43	NA	8	6	NA	NA	122
TCGA-05-4405-01	Lung adeno (TCGA)	G12C	Missense	ShallowDel	25876	S	U	Medium	Broad	chr12	25398285	25398285	C	A	0.29	NA	12	5	NA	NA	355
TCGA-05-4415-01	Lung adeno (TCGA)	G12C	Missense	Gain	25876	S	U	Medium	Broad	chr12	25398285	25398285	C	A	0.59	NA	9	13	NA	NA	177
TCGA-05-4417-01	Lung adeno (TCGA)	G12C	Missense	Gain	25876	S	U	Medium	Broad	chr12	25398285	25398285	C	A	0.50	NA	13	13	NA	NA	253
TCGA-05-4418-01	Lung adeno (TCGA)	G12C	Missense	Gain	25876	S	U	Medium	Broad	chr12	25398285	25398285	C	A	0.33	NA	8	4	NA	NA	238
TCGA-44-6777-01	Lung adeno (TCGA)	G12C	Missense	Diploid	25876	S	U	Medium	Broad	chr12	25398285	25398285	C	A	0.18	NA	14	3	NA	NA	335
TCGA-44-7659-01	Lung adeno (TCGA)	G12C	Missense	Diploid	25876	S	U	Medium	Broad	chr12	25398285	25398285	C	A	0.26	NA	20	7	NA	NA	130
TCGA-44-7671-01	Lung adeno (TCGA)	G12C	Missense	ShallowDel	25876	S	U	Medium	Broad	chr12	25398285	25398285	C	A	0.67	NA	5	10	NA	NA	192
TCGA-49-4505-01	Lung adeno (TCGA)	G12C	Missense	Diploid	25876	S	U	Medium	Broad	chr12	25398285	25398285	C	A	0.23	NA	23	7	NA	NA	164
TCGA-49-6744-01	Lung adeno (TCGA)	G12C	Missense	Diploid	25876	S	U	Medium	Broad	chr12	25398285	25398285	C	A	0.20	NA	12	3	NA	NA	241
TCGA-50-5051-01	Lung adeno (TCGA)	G12C	Missense	ShallowDel	25876	S	U	Medium	Broad	chr12	25398285	25398285	C	A	0.65	NA	7	13	NA	NA	109
TCGA-50-5932-01	Lung adeno (TCGA)	G12C	Missense	Diploid	25876	S	U	Medium	Broad	chr12	25398285	25398285	C	A	0.52	NA	14	15	NA	NA	68
TCGA-50-5933-01	Lung adeno (TCGA)	G12C	Missense	Diploid	25876	S	U	Medium	Broad	chr12	25398285	25398285	C	A	0.21	NA	23	6	NA	NA	466
TCGA-50-5936-01	Lung adeno (TCGA)	G12C	Missense	Diploid	25876	S	U	Medium	Broad	chr12	25398285	25398285	C	A	0.26	NA	14	5	NA	NA	108
TCGA-50-7109-01	Lung adeno (TCGA)	G12C	Missense	Diploid	25876	S	U	Medium	Broad	chr12	25398285	25398285	C	A	0.26	NA	14	5	NA	NA	224
TCGA-97-7938-01	Lung adeno (TCGA)	G12C	Missense	ShallowDel	25876	S	U	Medium	Broad	chr12	25398285	25398285	C	A	0.57	NA	6	8	NA	NA	336
17781	Lung adeno (TSP)	G12C	Missense	NA	25876	U	U	Medium	Broad	chr12	25398285	25398285	C	A	NA	NA	NA	NA	NA	NA	3
17777	Lung adeno (TSP)	G12C	Missense	NA	25876	U	U	Medium	Broad	chr12	25398285	25398285	C	A	NA	NA	NA	NA	NA	NA	5
17766	Lung adeno (TSP)	G12C	Missense	NA	25876	U	U	Medium	Broad	chr12	25398285	25398285	C	A	NA	NA	NA	NA	NA	NA	6
17324	Lung adeno (TSP)	G12C	Missense	NA	25876	U	U	Medium	Broad	chr12	25398285	25398285	C	A	NA	NA	NA	NA	NA	NA	3
16859	Lung adeno (TSP)	G12C	Missense	NA	25876	U	U	Medium	Broad	chr12	25398285	25398285	C	A	NA	NA	NA	NA	NA	NA	9
16857	Lung adeno (TSP)	G12C	Missense	NA	25876	U	U	Medium	Broad	chr12	25398285	25398285	C	A	NA	NA	NA	NA	NA	NA	7
16772	Lung adeno (TSP)	G12C	Missense	NA	25876	U	U	Medium	Broad	chr12	25398285	25398285	C	A	NA	NA	NA	NA	NA	NA	2
16632	Lung adeno (TSP)	G12C	Missense	NA	25876	U	U	Medium	Broad	chr12	25398285	25398285	C	A	NA	NA	NA	NA	NA	NA	20
16596	Lung adeno (TSP)	G12C	Missense	NA	25876	U	U	Medium	Broad	chr12	25398285	25398285	C	A	NA	NA	NA	NA	NA	NA	3
16628	Lung adeno (TSP)	G12C	Missense	NA	25876	U	U	Medium	Broad	chr12	25398285	25398285	C	A	NA	NA	NA	NA	NA	NA	21
16879	Lung adeno (TSP)	G12C	Missense	NA	25876	U	U	Medium	Broad	chr12	25398285	25398285	C	A	NA	NA	NA	NA	NA	NA	12
16909	Lung adeno (TSP)	G12C	Missense	NA	25876	U	U	Medium	Broad	chr12	25398285	25398285	C	A	NA	NA	NA	NA	NA	NA	10
16921	Lung adeno (TSP)	G12C	Missense	NA	25876	U	U	Medium	Broad	chr12	25398285	25398285	C	A	NA	NA	NA	NA	NA	NA	8
16929	Lung adeno (TSP)	G12C	Missense	NA	25876	U	U	Medium	Broad	chr12	25398285	25398285	C	A	NA	NA	NA	NA	NA	NA	8
17055	Lung adeno (TSP)	G12C	Missense	NA	25876	U	U	Medium	Broad	chr12	25398285	25398285	C	A	NA	NA	NA	NA	NA	NA	7
17060	Lung adeno (TSP)	G12C	Missense	NA	25876	U	U	Medium	Broad	chr12	25398285	25398285	C	A	NA	NA	NA	NA	NA	NA	10
17154	Lung adeno (TSP)	G12C	Missense	NA	25876	U	U	Medium	Broad	chr12	25398285	25398285	C	A	NA	NA	NA	NA	NA	NA	1
17158	Lung adeno (TSP)	G12C	Missense	NA	25876	U	U	Medium	Broad	chr12	25398285	25398285	C	A	NA	NA	NA	NA	NA	NA	2
17186	Lung adeno (TSP)	G12C	Missense	NA	25876	U	U	Medium	Broad	chr12	25398285	25398285	C	A	NA	NA	NA	NA	NA	NA	5
17210	Lung adeno (TSP)	G12C	Missense	NA	25876	U	U	Medium	Broad	chr12	25398285	25398285	C	A	NA	NA	NA	NA	NA	NA	45
17222	Lung adeno (TSP)	G12C	Missense	NA	25876	U	U	Medium	Broad	chr12	25398285	25398285	C	A	NA	NA	NA	NA	NA	NA	4
17238	Lung adeno (TSP)	G12C	Missense	NA	25876	U	U	Medium	Broad	chr12	25398285	25398285	C	A	NA	NA	NA	NA	NA	NA	1
17250	Lung adeno (TSP)	G12C	Missense	NA	25876	U	U	Medium	Broad	chr12	25398285	25398285	C	A	NA	NA	NA	NA	NA	NA	2
17272	Lung adeno (TSP)	G12C	Missense	NA	25876	U	U	Medium	Broad	chr12	25398285	25398285	C	A	NA	NA	NA	NA	NA	NA	2
HOP_62	NCI-60	G12C	Missense	Gain	25876	U	U	Medium	discover.nci.nih.gov	chr12	25398285	25398285	C	A	NA	NA	NA	NA	NA	NA	361
NCI_H23	NCI-60	G12C	Missense	Gain	25876	U	U	Medium	discover.nci.nih.gov	chr12	25398285	25398285	C	A	NA	NA	NA	NA	NA	NA	561
TCGA-IB-7886-01	Pancreas (TCGA)	G12C	Missense	AMP	25876	S	U	Medium	Broad	chr12	25398285	25398285	C	A	NA	NA	NA	NA	NA	NA	61
PDA_029	Pancreas (UTSW)	G12C	Missense	ShallowDel	25876	U	U	Medium	UT Southwestern	chr12	25398285	25398285	C	A	0.04	NA	96	4	NA	NA	48
PDA_025	Pancreas (UTSW)	G12C	Missense	Gain	25876	U	V	Medium	UT Southwestern	chr12	25398285	25398285	C	A	0.17	NA	83	17	NA	NA	44
PDA_047	Pancreas (UTSW)	G12C	Missense	Diploid	25876	U	U	Medium	UT Southwestern	chr12	25398285	25398285	C	A	0.22	NA	78	22	NA	NA	35
PDA_094	Pancreas (UTSW)	G12C	Missense	Gain	25876	U	U	Medium	UT Southwestern	chr12	25398285	25398285	C	A	0.24	NA	76	24	NA	NA	34
TCGA-BR-6802-01	Stomach (TCGA pub)	G12C	Missense	Diploid	25876	U	U	Medium	Broad	chr12	25398285	25398285	C	A	0.19	NA	17	4	NA	NA	417
TCGA-BR-6802-01	Stomach (TCGA)	G12C	Missense	Diploid	25876	S	U	Medium	Broad	chr12	25398285	25398285	C	A	NA	NA	NA	NA	NA	NA	416
MM16T	ucs (Johns Hopkins 2014)	G12C	Missense	NA	25876	U	U	Medium	John Hopkins	chr12	25398285	25398285	C	A	NA	NA	NA	NA	NA	NA	35
TCGA-N5-A4RS-01	Uterine CS (TCGA)	G12C	Missense	Gain	25876	S	U	Medium	Broad	chr12	25398285	25398285	C	A	0.77	NA	3	10	NA	NA	33
TCGA-BG-A187-01	Uterine (TCGA)	G12C	Missense	Diploid	25876	S	U	Medium	WashU	chr12	25398285	25398285	C	A	0.40	NA	126	85	248	0	76
TCGA-B5-A11J-01	Uterine (TCGA)	G12C	Missense	Diploid	25876	S	U	Medium	WashU	chr12	25398285	25398285	C	A	0.40	NA	195	131	303	0	312
TCGA-BG-A187-01	Uterine (TCGA pub)	G12C	Missense	Diploid	25876	S	U	Medium	WashU	chr12	25398285	25398285	C	A	0.40	NA	126	85	248	0	76
TCGA-B5-A11J-01	Uterine (TCGA pub)	G12C	Missense	Diploid	25876	S	U	Medium	WashU	chr12	25398285	25398285	C	A	0.40	NA	195	131	303	0	312
TCGA-AB-2865-03	AML (TCGA pub)	G12D	Missense	Diploid	25876	S	V	Medium	WashU	chr12	25398284	25398284	C	T	NA	NA	NA	NA	NA	NA	16
TCGA-AB-2929-03	AML (TCGA pub)	G12D	Missense	ShallowDel	25876	S	V	Medium	WashU	chr12	25398284	25398284	C	T	NA	NA	NA	NA	NA	NA	12
TCGA-AB-2929-03	AML (TCGA)	G12D	Missense	ShallowDel	25876	S	V	Medium	WashU	chr12	25398284	25398284	C	T	NA	NA	NA	NA	NA	NA	12
TCGA-AB-2865-03	AML (TCGA)	G12D	Missense	Diploid	25876	S	V	Medium	WashU	chr12	25398284	25398284	C	T	NA	NA	NA	NA	NA	NA	16
DS-bla-114		G12D	Missense	Diploid	25876	S	U	Medium	mskcc.org	chr12	25398284	25398284	C	T	0.26	NA	958	331	764	0	15
BL077		G12D	Missense	Gain	25876	S	V		MSKCC	chr12	25398284	25398284	C	-	NA	NA	NA	NA	NA	NA	1
TCGA-E2-A1IF-01	Breast (TCGA 2015)	G12D	Missense	Diploid	25876	U	U	Medium	genome.wustl.edu;unc.edu	chr12	25398284	25398284	C	T	0.19	NA	35	8	69	0	20
TCGA-E2-A1IF-01	Breast (TCGA)	G12D	Missense	Diploid	25876	S	U	Medium	WashU	chr12	25398284	25398284	C	T	NA	NA	NA	NA	NA	NA	16
TGBC11TKB_STOMACH	CCLE (Novartis/Broad 2012)	G12D	Missense	Gain	25876	U	U	Medium	Broad	chr12	25398284	25398284	C	T	0.67	NA	51	103	NA	NA	214
SW1990_PANCREAS	CCLE (Novartis/Broad 2012)	G12D	Missense	Gain	25876	U	U	Medium	Broad	chr12	25398284	25398284	C	T	1.00	NA	0	135	NA	NA	13
SU8686_PANCREAS	CCLE (Novartis/Broad 2012)	G12D	Missense	AMP	25876	U	U	Medium	Broad	chr12	25398284	25398284	C	T	0.80	NA	46	185	NA	NA	16
SNUC2A_LARGE_INT...	CCLE (Novartis/Broad 2012)	G12D	Missense	Diploid	25876	U	U	Medium	Broad	chr12	25398284	25398284	C	T	0.61	NA	24	38	NA	NA	361
SNU8_OVARY	CCLE (Novartis/Broad 2012)	G12D	Missense	Diploid	25876	U	U	Medium	Broad	chr12	25398284	25398284	C	T	0.64	NA	48	87	NA	NA	18
SNU601_STOMACH	CCLE (Novartis/Broad 2012)	G12D	Missense	Gain	25876	U	U	Medium	Broad	chr12	25398284	25398284	C	T	0.31	NA	173	76	NA	NA	58
SNU410_PANCREAS	CCLE (Novartis/Broad 2012)	G12D	Missense	Gain	25876	U	U	Medium	Broad	chr12	25398284	25398284	C	T	0.98	NA	2	123	NA	NA	51
SNU407_LARGE_INT...	CCLE (Novartis/Broad 2012)	G12D	Missense	Diploid	25876	U	U	Medium	Broad	chr12	25398284	25398284	C	T	0.53	NA	33	37	NA	NA	273
SNU1_STOMACH	CCLE (Novartis/Broad 2012)	G12D	Missense	Diploid	25876	U	U	Medium	Broad	chr12	25398284	25398284	C	T	0.50	NA	100	102	NA	NA	212
SNU1197_LARGE_IN...	CCLE (Novartis/Broad 2012)	G12D	Missense	Diploid	25876	U	U	Medium	Broad	chr12	25398284	25398284	C	T	1.00	NA	0	174	NA	NA	44
SKLU1_LUNG	CCLE (Novartis/Broad 2012)	G12D	Missense	AMP	25876	U	U	Medium	Broad	chr12	25398284	25398284	C	T	0.67	NA	77	155	NA	NA	63
HUCCT1_BILIARY_T...	CCLE (Novartis/Broad 2012)	G12D	Missense	Gain	25876	U	U	Medium	Broad	chr12	25398284	25398284	C	T	0.71	NA	63	154	NA	NA	47
HPAFII_PANCREAS	CCLE (Novartis/Broad 2012)	G12D	Missense	AMP	25876	U	U	Medium	Broad	chr12	25398284	25398284	C	T	0.67	NA	146	293	NA	NA	18
HEYA8_OVARY	CCLE (Novartis/Broad 2012)	G12D	Missense	AMP	25876	U	U	Medium	Broad	chr12	25398284	25398284	C	T	0.63	NA	306	527	NA	NA	31
HEC50B_ENDOMETRIUM	CCLE (Novartis/Broad 2012)	G12D	Missense	Gain	25876	U	U	Medium	Broad	chr12	25398284	25398284	C	T	0.99	NA	1	102	NA	NA	69
HEC1B_ENDOMETRIUM	CCLE (Novartis/Broad 2012)	G12D	Missense	Diploid	25876	U	U	Medium	Broad	chr12	25398284	25398284	C	T	0.51	NA	82	86	NA	NA	321
HEC1A_ENDOMETRIUM	CCLE (Novartis/Broad 2012)	G12D	Missense	ShallowDel	25876	U	U	Medium	Broad	chr12	25398284	25398284	C	T	0.48	NA	46	42	NA	NA	359
GSU_STOMACH	CCLE (Novartis/Broad 2012)	G12D	Missense	Gain	25876	U	U	Medium	Broad	chr12	25398284	25398284	C	T	0.51	NA	55	57	NA	NA	45
CL40_LARGE_INTES...	CCLE (Novartis/Broad 2012)	G12D	Missense	Gain	25876	U	U	Medium	Broad	chr12	25398284	25398284	C	T	0.62	NA	59	98	NA	NA	40
639V_URINARY_TRACT	CCLE (Novartis/Broad 2012)	G12D	Missense	Gain	25876	U	U	Medium	Broad	chr12	25398284	25398284	C	T	0.10	NA	94	11	NA	NA	257
AGS_STOMACH	CCLE (Novartis/Broad 2012)	G12D	Missense	Diploid	25876	U	U	Medium	Broad	chr12	25398284	25398284	C	T	0.48	NA	47	44	NA	NA	119
ASPC1_PANCREAS	CCLE (Novartis/Broad 2012)	G12D	Missense	ShallowDel	25876	U	U	Medium	Broad	chr12	25398284	25398284	C	T	1.00	NA	0	74	NA	NA	30
GP2D_LARGE_INTES...	CCLE (Novartis/Broad 2012)	G12D	Missense	Diploid	25876	U	U	Medium	Broad	chr12	25398284	25398284	C	T	0.43	NA	46	35	NA	NA	574
KARPAS620_HAEMAT...	CCLE (Novartis/Broad 2012)	G12D	Missense	Diploid	25876	U	U	Medium	Broad	chr12	25398284	25398284	C	T	0.70	NA	26	62	NA	NA	24
KOPN8_HAEMATOPOI...	CCLE (Novartis/Broad 2012)	G12D	Missense	Diploid	25876	U	U	Medium	Broad	chr12	25398284	25398284	C	T	0.49	NA	51	49	NA	NA	41
KP4_PANCREAS	CCLE (Novartis/Broad 2012)	G12D	Missense	AMP	25876	U	U	Medium	Broad	chr12	25398284	25398284	C	T	0.62	NA	194	323	NA	NA	44
L33_PANCREAS	CCLE (Novartis/Broad 2012)	G12D	Missense	AMP	25876	U	U	Medium	Broad	chr12	25398284	25398284	C	T	0.37	NA	138	80	NA	NA	49
LS180_LARGE_INTE...	CCLE (Novartis/Broad 2012)	G12D	Missense	Diploid	25876	U	U	Medium	Broad	chr12	25398284	25398284	C	T	0.41	NA	53	37	NA	NA	226
LS513_LARGE_INTE...	CCLE (Novartis/Broad 2012)	G12D	Missense	Diploid	25876	U	U	Medium	Broad	chr12	25398284	25398284	C	T	0.43	NA	35	26	NA	NA	51
MCAS_OVARY	CCLE (Novartis/Broad 2012)	G12D	Missense	Gain	25876	U	U	Medium	Broad	chr12	25398284	25398284	C	T	0.80	NA	22	89	NA	NA	46
PANC0203_PANCREAS	CCLE (Novartis/Broad 2012)	G12D	Missense	Gain	25876	U	U	Medium	Broad	chr12	25398284	25398284	C	T	0.46	NA	45	39	NA	NA	25
PANC0403_PANCREAS	CCLE (Novartis/Broad 2012)	G12D	Missense	Diploid	25876	U	U	Medium	Broad	chr12	25398284	25398284	C	T	0.60	NA	40	60	NA	NA	23
PANC0813_PANCREAS	CCLE (Novartis/Broad 2012)	G12D	Missense	Gain	25876	U	U	Medium	Broad	chr12	25398284	25398284	C	T	0.99	NA	2	140	NA	NA	33
PANC1005_PANCREAS	CCLE (Novartis/Broad 2012)	G12D	Missense	Diploid	25876	U	U	Medium	Broad	chr12	25398284	25398284	C	T	0.49	NA	58	56	NA	NA	32
PK1_PANCREAS	CCLE (Novartis/Broad 2012)	G12D	Missense	Gain	25876	U	U	Medium	Broad	chr12	25398284	25398284	C	T	0.49	NA	56	53	NA	NA	34
PK45H_PANCREAS	CCLE (Novartis/Broad 2012)	G12D	Missense	Diploid	25876	U	U	Medium	Broad	chr12	25398284	25398284	C	T	0.87	NA	12	82	NA	NA	46
PK59_PANCREAS	CCLE (Novartis/Broad 2012)	G12D	Missense	AMP	25876	U	U	Medium	Broad	chr12	25398284	25398284	C	T	0.70	NA	66	153	NA	NA	46
TCGA-FU-A57G-01	Cervical (TCGA)	G12D	Missense	Diploid	25876	S	U	Medium	WashU	chr12	25398284	25398284	C	T	NA	NA	NA	NA	NA	NA	30
TCGA-FU-A3EO-01	Cervical (TCGA)	G12D	Missense	Gain	25876	S	U	Medium	WashU	chr12	25398284	25398284	C	T	NA	NA	NA	NA	NA	NA	48
TCGA-EK-A2RL-01	Cervical (TCGA)	G12D	Missense	Diploid	25876	S	U	Medium	WashU	chr12	25398284	25398284	C	T	NA	NA	NA	NA	NA	NA	23
TCGA-C5-A1ME-01	Cervical (TCGA)	G12D	Missense	Gain	25876	S	U	Medium	WashU	chr12	25398284	25398284	C	T	NA	NA	NA	NA	NA	NA	48
990196	Cholangiocarcinoma (NCCS)	G12D	Missense	NA	25876	U	U	Medium	nccs	chr12	25398284	25398284	C	T	NA	NA	NA	NA	NA	NA	9
1202	Cholangiocarcinoma (NCCS)	G12D	Missense	NA	25876	U	U	Medium	nccs	chr12	25398284	25398284	C	T	NA	NA	NA	NA	NA	NA	31
587364	Colorectal (Genentech)	G12D	Missense	NA	25876	U	V	Medium	Genentech	chr12	25398284	25398284	C	T	NA	NA	NA	NA	NA	NA	88
587276	Colorectal (Genentech)	G12D	Missense	NA	25876	U	V	Medium	Genentech	chr12	25398284	25398284	C	T	NA	NA	NA	NA	NA	NA	61
587270	Colorectal (Genentech)	G12D	Missense	NA	25876	U	V	Medium	Genentech	chr12	25398284	25398284	C	T	NA	NA	NA	NA	NA	NA	95
587234	Colorectal (Genentech)	G12D	Missense	NA	25876	U	V	Medium	Genentech	chr12	25398284	25398284	C	T	NA	NA	NA	NA	NA	NA	1046
587232	Colorectal (Genentech)	G12D	Missense	NA	25876	U	V	Medium	Genentech	chr12	25398284	25398284	C	T	NA	NA	NA	NA	NA	NA	95
587294	Colorectal (Genentech)	G12D	Missense	NA	25876	U	V	Medium	Genentech	chr12	25398284	25398284	C	T	NA	NA	NA	NA	NA	NA	71
587306	Colorectal (Genentech)	G12D	Missense	NA	25876	U	V	Medium	Genentech	chr12	25398284	25398284	C	T	NA	NA	NA	NA	NA	NA	92
587322	Colorectal (Genentech)	G12D	Missense	NA	25876	U	V	Medium	Genentech	chr12	25398284	25398284	C	T	NA	NA	NA	NA	NA	NA	63
587338	Colorectal (Genentech)	G12D	Missense	NA	25876	U	V	Medium	Genentech	chr12	25398284	25398284	C	T	NA	NA	NA	NA	NA	NA	1063
TCGA-AG-A015-01	Colorectal (TCGA pub)	G12D	Missense	Gain	25876	S	V	Medium	Baylor	chr12	25398284	25398284	C	T	NA	NA	NA	NA	NA	NA	54
TCGA-AA-3939-01	Colorectal (TCGA pub)	G12D	Missense	Gain	25876	S	U	Medium	Broad	chr12	25398284	25398284	C	T	NA	NA	NA	NA	NA	NA	101
TCGA-AA-3930-01	Colorectal (TCGA pub)	G12D	Missense	Diploid	25876	S	U	Medium	Broad	chr12	25398284	25398284	C	T	NA	NA	NA	NA	NA	NA	114
TCGA-AA-3870-01	Colorectal (TCGA pub)	G12D	Missense	Diploid	25876	S	U	Medium	Broad	chr12	25398284	25398284	C	T	NA	NA	NA	NA	NA	NA	94
TCGA-AA-3864-01	Colorectal (TCGA pub)	G12D	Missense	Diploid	25876	S	V	Medium	Broad	chr12	25398284	25398284	C	T	NA	NA	NA	NA	NA	NA	1926
TCGA-AA-3851-01	Colorectal (TCGA pub)	G12D	Missense	Gain	25876	S	U	Medium	Broad	chr12	25398284	25398284	C	T	NA	NA	NA	NA	NA	NA	71
TCGA-AA-3848-01	Colorectal (TCGA pub)	G12D	Missense	Diploid	25876	S	U	Medium	Broad	chr12	25398284	25398284	C	T	NA	NA	NA	NA	NA	NA	105
TCGA-AA-3561-01	Colorectal (TCGA pub)	G12D	Missense	Diploid	25876	S	V	Medium	Baylor	chr12	25398284	25398284	C	T	NA	NA	NA	NA	NA	NA	36
TCGA-AA-3560-01	Colorectal (TCGA pub)	G12D	Missense	Diploid	25876	S	V	Medium	Baylor	chr12	25398284	25398284	C	T	NA	NA	NA	NA	NA	NA	48
TCGA-AA-3548-01	Colorectal (TCGA pub)	G12D	Missense	ShallowDel	25876	S	V	Medium	Baylor	chr12	25398284	25398284	C	T	NA	NA	NA	NA	NA	NA	30
TCGA-AA-3532-01	Colorectal (TCGA pub)	G12D	Missense	Diploid	25876	S	V	Medium	Baylor	chr12	25398284	25398284	C	T	NA	NA	NA	NA	NA	NA	34
TCGA-AA-3673-01	Colorectal (TCGA pub)	G12D	Missense	Diploid	25876	S	U	Medium	Broad	chr12	25398284	25398284	C	T	NA	NA	NA	NA	NA	NA	65
TCGA-AA-3695-01	Colorectal (TCGA pub)	G12D	Missense	Diploid	25876	S	U	Medium	Broad	chr12	25398284	25398284	C	T	NA	NA	NA	NA	NA	NA	132
TCGA-AA-3715-01	Colorectal (TCGA pub)	G12D	Missense	Gain	25876	S	V	Medium	Broad	chr12	25398284	25398284	C	T	NA	NA	NA	NA	NA	NA	1473
TCGA-AA-3818-01	Colorectal (TCGA pub)	G12D	Missense	Gain	25876	S	U	Medium	Broad	chr12	25398284	25398284	C	T	NA	NA	NA	NA	NA	NA	101
TCGA-AA-3994-01	Colorectal (TCGA pub)	G12D	Missense	Diploid	25876	S	U	Medium	Broad	chr12	25398284	25398284	C	T	NA	NA	NA	NA	NA	NA	143
TCGA-AA-A00A-01	Colorectal (TCGA pub)	G12D	Missense	Diploid	25876	S	V	Medium	Baylor	chr12	25398284	25398284	C	T	NA	NA	NA	NA	NA	NA	323
TCGA-AA-A00Q-01	Colorectal (TCGA pub)	G12D	Missense	Diploid	25876	S	V	Medium	Baylor	chr12	25398284	25398284	C	T	NA	NA	NA	NA	NA	NA	23
TCGA-AA-A01Z-01	Colorectal (TCGA pub)	G12D	Missense	Diploid	25876	S	U	Medium	Broad	chr12	25398284	25398284	C	T	NA	NA	NA	NA	NA	NA	76
TCGA-AA-A02O-01	Colorectal (TCGA pub)	G12D	Missense	Gain	25876	S	U	Medium	Broad	chr12	25398284	25398284	C	T	NA	NA	NA	NA	NA	NA	135
TCGA-AA-A03F-01	Colorectal (TCGA pub)	G12D	Missense	Diploid	25876	S	U	Medium	Broad	chr12	25398284	25398284	C	T	NA	NA	NA	NA	NA	NA	103
TCGA-AF-2691-01	Colorectal (TCGA pub)	G12D	Missense	Diploid	25876	S	V	Medium	Baylor	chr12	25398284	25398284	C	T	NA	NA	NA	NA	NA	NA	57
TCGA-AG-3580-01	Colorectal (TCGA pub)	G12D	Missense	Diploid	25876	S	V	Medium	Baylor	chr12	25398284	25398284	C	T	NA	NA	NA	NA	NA	NA	31
TCGA-AG-3583-01	Colorectal (TCGA pub)	G12D	Missense	Diploid	25876	S	U	Medium	Baylor	chr12	25398284	25398284	C	T	NA	NA	NA	NA	NA	NA	47
TCGA-AG-3599-01	Colorectal (TCGA pub)	G12D	Missense	Diploid	25876	S	V	Medium	Baylor	chr12	25398284	25398284	C	T	NA	NA	NA	NA	NA	NA	54
TCGA-AG-3602-01	Colorectal (TCGA pub)	G12D	Missense	ShallowDel	25876	S	V	Medium	Baylor	chr12	25398284	25398284	C	T	NA	NA	NA	NA	NA	NA	35
TCGA-AG-3878-01	Colorectal (TCGA pub)	G12D	Missense	Diploid	25876	S	U	Medium	Broad	chr12	25398284	25398284	C	T	NA	NA	NA	NA	NA	NA	67
TCGA-AG-3887-01	Colorectal (TCGA pub)	G12D	Missense	Gain	25876	S	U	Medium	Broad	chr12	25398284	25398284	C	T	NA	NA	NA	NA	NA	NA	58
TCGA-AG-3887-01	Colorectal (TCGA)	G12D	Missense	Gain	25876	S	U	Medium	Broad	chr12	25398284	25398284	C	T	NA	NA	NA	NA	NA	NA	58
TCGA-AG-3878-01	Colorectal (TCGA)	G12D	Missense	Diploid	25876	S	U	Medium	Broad	chr12	25398284	25398284	C	T	NA	NA	NA	NA	NA	NA	68
TCGA-AG-3602-01	Colorectal (TCGA)	G12D	Missense	ShallowDel	25876	S	V	Medium	Baylor	chr12	25398284	25398284	C	T	NA	NA	NA	NA	NA	NA	35
TCGA-AG-3599-01	Colorectal (TCGA)	G12D	Missense	Diploid	25876	S	V	Medium	Baylor	chr12	25398284	25398284	C	T	NA	NA	NA	NA	NA	NA	53
TCGA-AG-3583-01	Colorectal (TCGA)	G12D	Missense	Diploid	25876	S	U	Medium	Baylor	chr12	25398284	25398284	C	T	NA	NA	NA	NA	NA	NA	47
TCGA-AG-3580-01	Colorectal (TCGA)	G12D	Missense	Diploid	25876	S	V	Medium	Baylor	chr12	25398284	25398284	C	T	NA	NA	NA	NA	NA	NA	31
TCGA-AF-2691-01	Colorectal (TCGA)	G12D	Missense	ShallowDel	25876	S	V	Medium	Baylor	chr12	25398284	25398284	C	T	NA	NA	NA	NA	NA	NA	57
TCGA-AA-A03F-01	Colorectal (TCGA)	G12D	Missense	Diploid	25876	S	U	Medium	Broad	chr12	25398284	25398284	C	T	NA	NA	NA	NA	NA	NA	103
TCGA-AA-A02O-01	Colorectal (TCGA)	G12D	Missense	Gain	25876	S	U	Medium	Broad	chr12	25398284	25398284	C	T	NA	NA	NA	NA	NA	NA	135
TCGA-AA-A01Z-01	Colorectal (TCGA)	G12D	Missense	Diploid	25876	S	U	Medium	Broad	chr12	25398284	25398284	C	T	NA	NA	NA	NA	NA	NA	76
TCGA-AA-A00Q-01	Colorectal (TCGA)	G12D	Missense	Diploid	25876	S	U	Medium	Baylor	chr12	25398284	25398284	C	T	NA	NA	NA	NA	NA	NA	23
TCGA-AA-A00A-01	Colorectal (TCGA)	G12D	Missense	Diploid	25876	S	U	Medium	Baylor	chr12	25398284	25398284	C	T	NA	NA	NA	NA	NA	NA	332
TCGA-AA-3994-01	Colorectal (TCGA)	G12D	Missense	Diploid	25876	S	U	Medium	Broad	chr12	25398284	25398284	C	T	NA	NA	NA	NA	NA	NA	143
TCGA-AA-3818-01	Colorectal (TCGA)	G12D	Missense	Gain	25876	S	U	Medium	Broad	chr12	25398284	25398284	C	T	NA	NA	NA	NA	NA	NA	101
TCGA-AA-3715-01	Colorectal (TCGA)	G12D	Missense	Gain	25876	S	V	Medium	Broad	chr12	25398284	25398284	C	T	NA	NA	NA	NA	NA	NA	1463
TCGA-AA-3695-01	Colorectal (TCGA)	G12D	Missense	Diploid	25876	S	U	Medium	Broad	chr12	25398284	25398284	C	T	NA	NA	NA	NA	NA	NA	132
TCGA-AA-3673-01	Colorectal (TCGA)	G12D	Missense	ShallowDel	25876	S	U	Medium	Broad	chr12	25398284	25398284	C	T	NA	NA	NA	NA	NA	NA	65
TCGA-AA-3532-01	Colorectal (TCGA)	G12D	Missense	Gain	25876	S	U	Medium	Baylor	chr12	25398284	25398284	C	T	NA	NA	NA	NA	NA	NA	33
TCGA-AA-3548-01	Colorectal (TCGA)	G12D	Missense	ShallowDel	25876	S	U	Medium	Baylor	chr12	25398284	25398284	C	T	NA	NA	NA	NA	NA	NA	30
TCGA-AA-3560-01	Colorectal (TCGA)	G12D	Missense	Gain	25876	S	U	Medium	Baylor	chr12	25398284	25398284	C	T	NA	NA	NA	NA	NA	NA	48
TCGA-AA-3561-01	Colorectal (TCGA)	G12D	Missense	Diploid	25876	S	U	Medium	Baylor	chr12	25398284	25398284	C	T	NA	NA	NA	NA	NA	NA	36
TCGA-AA-3848-01	Colorectal (TCGA)	G12D	Missense	Diploid	25876	S	U	Medium	Broad	chr12	25398284	25398284	C	T	NA	NA	NA	NA	NA	NA	105
TCGA-AA-3851-01	Colorectal (TCGA)	G12D	Missense	Gain	25876	S	U	Medium	Broad	chr12	25398284	25398284	C	T	NA	NA	NA	NA	NA	NA	71
TCGA-AA-3864-01	Colorectal (TCGA)	G12D	Missense	Diploid	25876	S	V	Medium	Broad	chr12	25398284	25398284	C	T	NA	NA	NA	NA	NA	NA	1920
TCGA-AA-3870-01	Colorectal (TCGA)	G12D	Missense	Diploid	25876	S	U	Medium	Broad	chr12	25398284	25398284	C	T	NA	NA	NA	NA	NA	NA	94
TCGA-AA-3930-01	Colorectal (TCGA)	G12D	Missense	Diploid	25876	S	U	Medium	Broad	chr12	25398284	25398284	C	T	NA	NA	NA	NA	NA	NA	114
TCGA-AA-3939-01	Colorectal (TCGA)	G12D	Missense	Gain	25876	S	U	Medium	Broad	chr12	25398284	25398284	C	T	NA	NA	NA	NA	NA	NA	101
TCGA-AA-3941-01	Colorectal (TCGA)	G12D	Missense	Gain	25876	S	U	Medium	Broad	chr12	25398284	25398284	C	T	NA	NA	NA	NA	NA	NA	94
TCGA-AG-A00Y-01	Colorectal (TCGA)	G12D	Missense	Diploid	25876	S	V	Medium	Baylor	chr12	25398284	25398284	C	T	NA	NA	NA	NA	NA	NA	84
TCGA-AG-A015-01	Colorectal (TCGA)	G12D	Missense	Gain	25876	S	V	Medium	Baylor	chr12	25398284	25398284	C	T	NA	NA	NA	NA	NA	NA	52
EV-030-P	Colorectal (MSKCC)	G12D	Missense	NA	25876	S	U	Medium	MSKCC	chr12	25398284	25398284	C	T	0.28	NA	614	244	352	0	5
EV-030-M	Colorectal (MSKCC)	G12D	Missense	NA	25876	S	U	Medium	MSKCC	chr12	25398284	25398284	C	T	0.16	NA	136	26	352	0	6
EV-023-P	Colorectal (MSKCC)	G12D	Missense	NA	25876	S	U	Medium	MSKCC	chr12	25398284	25398284	C	T	0.57	NA	167	223	352	0	12
EV-023-M	Colorectal (MSKCC)	G12D	Missense	NA	25876	S	U	Medium	MSKCC	chr12	25398284	25398284	C	T	0.50	NA	322	319	352	0	10
EV-010-M	Colorectal (MSKCC)	G12D	Missense	NA	25876	S	U	Medium	MSKCC	chr12	25398284	25398284	C	T	0.55	NA	215	258	352	0	5
EV-010-P	Colorectal (MSKCC)	G12D	Missense	NA	25876	S	U	Medium	MSKCC	chr12	25398284	25398284	C	T	0.28	NA	431	166	352	0	6
EV-011-M	Colorectal (MSKCC)	G12D	Missense	NA	25876	S	U	Medium	MSKCC	chr12	25398284	25398284	C	T	0.18	NA	225	50	352	0	4
EV-011-P	Colorectal (MSKCC)	G12D	Missense	NA	25876	S	U	Medium	MSKCC	chr12	25398284	25398284	C	T	0.36	NA	244	138	352	0	4
EV-015-M	Colorectal (MSKCC)	G12D	Missense	NA	25876	S	U	Medium	MSKCC	chr12	25398284	25398284	C	T	0.13	NA	797	119	352	0	7
EV-015-P	Colorectal (MSKCC)	G12D	Missense	NA	25876	S	U	Medium	MSKCC	chr12	25398284	25398284	C	T	0.10	NA	172	19	352	0	7
EV-042-M	Colorectal (MSKCC)	G12D	Missense	NA	25876	S	U	Medium	MSKCC	chr12	25398284	25398284	C	T	0.25	NA	737	241	352	0	7
EV-042-P	Colorectal (MSKCC)	G12D	Missense	NA	25876	S	U	Medium	MSKCC	chr12	25398284	25398284	C	T	0.29	NA	729	304	352	0	8
EV-046-M	Colorectal (MSKCC)	G12D	Missense	NA	25876	S	U	Medium	MSKCC	chr12	25398284	25398284	C	T	0.50	NA	430	434	352	0	3
EV-046-P	Colorectal (MSKCC)	G12D	Missense	NA	25876	S	U	Medium	MSKCC	chr12	25398284	25398284	C	T	0.51	NA	483	494	352	0	3
EV-053-M	Colorectal (MSKCC)	G12D	Missense	NA	25876	S	U	Medium	MSKCC	chr12	25398284	25398284	C	T	0.34	NA	923	475	352	0	6
EV-053-P	Colorectal (MSKCC)	G12D	Missense	NA	25876	S	U	Medium	MSKCC	chr12	25398284	25398284	C	T	0.45	NA	907	732	352	0	6
EV-056-M	Colorectal (MSKCC)	G12D	Missense	NA	25876	S	U	Medium	MSKCC	chr12	25398284	25398284	C	T	0.65	NA	419	767	352	0	6
EV-056-P	Colorectal (MSKCC)	G12D	Missense	NA	25876	S	U	Medium	MSKCC	chr12	25398284	25398284	C	T	0.31	NA	683	302	352	0	7
EV-061-M	Colorectal (MSKCC)	G12D	Missense	NA	25876	S	U	Medium	MSKCC	chr12	25398284	25398284	C	T	0.19	NA	821	187	352	0	9
EV-061-P	Colorectal (MSKCC)	G12D	Missense	NA	25876	S	U	Medium	MSKCC	chr12	25398284	25398284	C	T	0.23	NA	840	249	352	0	10
EV-063-M	Colorectal (MSKCC)	G12D	Missense	NA	25876	S	U	Medium	MSKCC	chr12	25398284	25398284	C	T	0.38	NA	187	115	352	0	6
EV-063-P	Colorectal (MSKCC)	G12D	Missense	NA	25876	S	U	Medium	MSKCC	chr12	25398284	25398284	C	T	0.24	NA	173	55	352	0	5
EV-064-M	Colorectal (MSKCC)	G12D	Missense	NA	25876	S	U	Medium	MSKCC	chr12	25398284	25398284	C	T	0.53	NA	117	130	352	0	6
EV-064-P	Colorectal (MSKCC)	G12D	Missense	NA	25876	S	U	Medium	MSKCC	chr12	25398284	25398284	C	T	0.34	NA	180	91	352	0	5
EV-067-M	Colorectal (MSKCC)	G12D	Missense	NA	25876	S	U	Medium	MSKCC	chr12	25398284	25398284	C	T	0.35	NA	230	123	352	0	6
EV-067-P	Colorectal (MSKCC)	G12D	Missense	NA	25876	S	U	Medium	MSKCC	chr12	25398284	25398284	C	T	0.55	NA	184	226	352	0	6
EV-068-M	Colorectal (MSKCC)	G12D	Missense	NA	25876	S	U	Medium	MSKCC	chr12	25398284	25398284	C	T	0.36	NA	239	135	352	0	4
EV-068-P	Colorectal (MSKCC)	G12D	Missense	NA	25876	S	U	Medium	MSKCC	chr12	25398284	25398284	C	T	0.32	NA	255	118	352	0	5
EV-074-M	Colorectal (MSKCC)	G12D	Missense	NA	25876	S	U	Medium	MSKCC	chr12	25398284	25398284	C	T	0.29	NA	318	127	352	0	10
EV-074-P	Colorectal (MSKCC)	G12D	Missense	NA	25876	S	U	Medium	MSKCC	chr12	25398284	25398284	C	T	0.28	NA	305	118	352	0	9
ESO-0167	Esophagus (Broad)	G12D	Missense	NA	25876	S	U	Medium	Broad	chr12	25398284	25398284	C	T	0.15	NA	17	3	NA	NA	67
TCGA-74-6577-01	GBM (TCGA 2013)	G12D	Missense	Gain	25876	U	U	Medium	Broad	chr12	25398284	25398284	C	T	NA	NA	NA	NA	NA	NA	34
TCGA-06-2561-01	GBM (TCGA 2013)	G12D	Missense	AMP	25876	U	U	Medium	Broad	chr12	25398284	25398284	C	T	NA	NA	NA	NA	NA	NA	29
TCGA-06-2561-01	GBM (TCGA)	G12D	Missense	AMP	25876	S	U	Medium	Broad	chr12	25398284	25398284	C	T	NA	NA	NA	NA	NA	NA	42
TCGA-74-6577-01	GBM (TCGA)	G12D	Missense	Gain	25876	S	U	Medium	Broad	chr12	25398284	25398284	C	T	NA	NA	NA	NA	NA	NA	40
SJINF001	ALL (St. Jude)	G12D	Missense	NA	25876	S	U	Medium	WashU	chr12	25398284	25398284	C	T	0.31	NA	33	15	34	0	1
SJINF001R	ALL (St. Jude)	G12D	Missense	NA	25876	S	U	Medium	WashU	chr12	25398284	25398284	C	T	0.31	NA	33	15	34	0	6
CHOL13	Cholangiocarcinoma (JHU)	G12D	Missense	NA	25876	U	U	Medium	jhu	chr12	25398284	25398284	C	T	NA	NA	NA	NA	NA	NA	20
TCGA-BQ-5883-01	pRCC (TCGA)	G12D	Missense	Diploid	25876	S	U	Medium	hgsc.bcm.edu;broad.mit.edu;ucsc.edu;bcgsc.ca	chr12	25398284	25398284	C	T	0.33	NA	27	13	36	0	48
TCGA-A4-8312-01	pRCC (TCGA)	G12D	Missense	Diploid	25876	S	U	Medium	hgsc.bcm.edu;broad.mit.edu;ucsc.edu;bcgsc.ca	chr12	25398284	25398284	C	T	0.51	NA	18	19	29	0	39
TCGA-MI-A75C-01	Liver (TCGA)	G12D	Missense	Gain	25876	S	U	Medium	hgsc.bcm.edu;broad.mit.edu;ucsc.edu;bcgsc.ca;mdanderson.org	chr12	25398284	25398284	C	T	0.46	NA	87	75	176	0	103
LUAD-B00915	Lung adeno (Broad)	G12D	Missense	Diploid	25876	U	U	Medium	Broad	chr12	25398284	25398284	C	T	NA	NA	NA	NA	NA	NA	440
LUAD-CHTN-3090346	Lung adeno (Broad)	G12D	Missense	Diploid	25876	U	U	Medium	Broad	chr12	25398284	25398284	C	T	NA	NA	NA	NA	NA	NA	392
LUAD-S01482	Lung adeno (Broad)	G12D	Missense	Diploid	25876	U	U	Medium	Broad	chr12	25398284	25398284	C	T	NA	NA	NA	NA	NA	NA	114
HE3202	LUAD (MSKCC)	G12D	Missense	NA	25876	U	U	Medium	NA	chr12	25398284	25398284	C	T	0.41	NA	74	52	20	0	721
DI6359	LUAD (MSKCC)	G12D	Missense	NA	25876	U	U	Medium	NA	chr12	25398284	25398284	C	T	0.23	NA	57	17	20	0	225
TCGA-49-6761-01	Lung adeno (TCGA pub)	G12D	Missense	Diploid	25876	U	U	Medium	Broad	chr12	25398284	25398284	C	T	0.16	NA	16	3	NA	NA	163
TCGA-49-4510-01	Lung adeno (TCGA pub)	G12D	Missense	Gain	25876	U	U	Medium	Broad	chr12	25398284	25398284	C	T	0.50	NA	12	12	NA	NA	45
TCGA-44-6776-01	Lung adeno (TCGA pub)	G12D	Missense	Diploid	25876	U	U	Medium	Broad	chr12	25398284	25398284	C	T	0.48	NA	11	10	NA	NA	182
TCGA-75-7030-01	Lung adeno (TCGA pub)	G12D	Missense	Diploid	25876	U	U	Medium	Broad	chr12	25398284	25398284	C	T	0.13	NA	28	4	NA	NA	23
TCGA-78-7160-01	Lung adeno (TCGA pub)	G12D	Missense	Diploid	25876	U	U	Medium	Broad	chr12	25398284	25398284	C	T	0.19	NA	17	4	NA	NA	37
TCGA-78-7160-01	Lung adeno (TCGA)	G12D	Missense	Diploid	25876	S	U	Medium	Broad	chr12	25398284	25398284	C	T	0.19	NA	17	4	NA	NA	37
TCGA-75-7030-01	Lung adeno (TCGA)	G12D	Missense	Diploid	25876	S	U	Medium	Broad	chr12	25398284	25398284	C	T	0.13	NA	28	4	NA	NA	23
TCGA-44-6776-01	Lung adeno (TCGA)	G12D	Missense	Diploid	25876	S	U	Medium	Broad	chr12	25398284	25398284	C	T	0.48	NA	11	10	NA	NA	182
TCGA-49-4510-01	Lung adeno (TCGA)	G12D	Missense	Gain	25876	S	U	Medium	Broad	chr12	25398284	25398284	C	T	0.50	NA	12	12	NA	NA	45
TCGA-49-6761-01	Lung adeno (TCGA)	G12D	Missense	Diploid	25876	S	U	Medium	Broad	chr12	25398284	25398284	C	T	0.16	NA	16	3	NA	NA	163
17760	Lung adeno (TSP)	G12D	Missense	NA	25876	U	U	Medium	Broad	chr12	25398284	25398284	C	T	NA	NA	NA	NA	NA	NA	5
17733	Lung adeno (TSP)	G12D	Missense	NA	25876	U	U	Medium	Broad	chr12	25398284	25398284	C	T	NA	NA	NA	NA	NA	NA	7
17727	Lung adeno (TSP)	G12D	Missense	NA	25876	U	U	Medium	Broad	chr12	25398284	25398284	C	T	NA	NA	NA	NA	NA	NA	3
16827	Lung adeno (TSP)	G12D	Missense	NA	25876	U	U	Medium	Broad	chr12	25398284	25398284	C	T	NA	NA	NA	NA	NA	NA	7
16907	Lung adeno (TSP)	G12D	Missense	NA	25876	U	U	Medium	Broad	chr12	25398284	25398284	C	T	NA	NA	NA	NA	NA	NA	2
17216	Lung adeno (TSP)	G12D	Missense	NA	25876	U	U	Medium	Broad	chr12	25398284	25398284	C	T	NA	NA	NA	NA	NA	NA	3
17264	Lung adeno (TSP)	G12D	Missense	NA	25876	U	U	Medium	Broad	chr12	25398284	25398284	C	T	NA	NA	NA	NA	NA	NA	1
TCGA-06-2561-01	LGG-GBM (TCGA 2016)	G12D	Missense	AMP	25876	U	U	Medium	mdanderson.org/ucsc.edu/broad.mit.edu	chr12	25398284	25398284	C	T	0.58	NA	42	58	49	0	34
TCGA-74-6577-01	LGG-GBM (TCGA 2016)	G12D	Missense	Gain	25876	U	U	Medium	mdanderson.org/ucsc.edu/broad.mit.edu	chr12	25398284	25398284	C	T	0.26	NA	29	10	35	0	31
MM-0605	MM (Broad)	G12D	Missense	NA	25876	U	U	Medium	Broad	chr12	25398284	25398284	C	T	NA	NA	NA	NA	NA	NA	57
MM-0454	MM (Broad)	G12D	Missense	NA	25876	U	U	Medium	Broad	chr12	25398284	25398284	C	T	NA	NA	NA	NA	NA	NA	45
MM-0524	MM (Broad)	G12D	Missense	NA	25876	U	U	Medium	Broad	chr12	25398284	25398284	C	T	NA	NA	NA	NA	NA	NA	40
CCRF_CEM	NCI-60	G12D	Missense	Diploid	25876	U	U	Medium	discover.nci.nih.gov	chr12	25398284	25398284	C	T	NA	NA	NA	NA	NA	NA	744
PCSI0073_T	Pancreas (ICGC)	G12D	Missense	NA	25876	S	V	Medium	oicr.on.ca	chr12	25398284	25398284	C	T	NA	NA	NA	NA	NA	NA	18
PCSI0072_T	Pancreas (ICGC)	G12D	Missense	NA	25876	S	V	Medium	oicr.on.ca	chr12	25398284	25398284	C	T	NA	NA	NA	NA	NA	NA	17
PCSI0047_T	Pancreas (ICGC)	G12D	Missense	NA	25876	S	V	Medium	oicr.on.ca	chr12	25398284	25398284	C	T	NA	NA	NA	NA	NA	NA	18
PCSI0022_T	Pancreas (ICGC)	G12D	Missense	NA	25876	S	V	Medium	oicr.on.ca	chr12	25398284	25398284	C	T	NA	NA	NA	NA	NA	NA	28
PCSI0018_T	Pancreas (ICGC)	G12D	Missense	NA	25876	S	V	Medium	oicr.on.ca	chr12	25398284	25398284	C	T	NA	NA	NA	NA	NA	NA	27
PCSI0002_T	Pancreas (ICGC)	G12D	Missense	NA	25876	S	V	Medium	oicr.on.ca	chr12	25398284	25398284	C	T	NA	NA	NA	NA	NA	NA	27
PCSI0001_T	Pancreas (ICGC)	G12D	Missense	NA	25876	S	U	Medium	oicr.on.ca	chr12	25398284	25398284	C	T	NA	NA	NA	NA	NA	NA	9
PACA-94-T	Pancreas (ICGC)	G12D	Missense	NA	25876	S	V	Medium	Baylor	chr12	25398284	25398284	C	T	NA	NA	NA	NA	NA	NA	2
ICGC_0051_TD	Pancreas (ICGC)	G12D	Missense	NA	25876	S	V	Medium	qcmg.uq.edu.au	chr12	25398284	25398284	C	T	NA	NA	NA	NA	NA	NA	13
ICGC_0050_TD	Pancreas (ICGC)	G12D	Missense	NA	25876	S	V	Medium	qcmg.uq.edu.au	chr12	25398284	25398284	C	T	NA	NA	NA	NA	NA	NA	9
ICGC_0041_TD	Pancreas (ICGC)	G12D	Missense	NA	25876	S	V	Medium	qcmg.uq.edu.au	chr12	25398284	25398284	C	T	NA	NA	NA	NA	NA	NA	11
ICGC_0039_TD	Pancreas (ICGC)	G12D	Missense	NA	25876	S	V	Medium	qcmg.uq.edu.au	chr12	25398284	25398284	C	T	NA	NA	NA	NA	NA	NA	11
ICGC_0036_TD	Pancreas (ICGC)	G12D	Missense	NA	25876	S	V	Medium	qcmg.uq.edu.au	chr12	25398284	25398284	C	T	NA	NA	NA	NA	NA	NA	25
ICGC_0035_TD	Pancreas (ICGC)	G12D	Missense	NA	25876	S	V	Medium	qcmg.uq.edu.au	chr12	25398284	25398284	C	T	NA	NA	NA	NA	NA	NA	27
ICGC_0034_TD	Pancreas (ICGC)	G12D	Missense	NA	25876	S	V	Medium	qcmg.uq.edu.au	chr12	25398284	25398284	C	T	NA	NA	NA	NA	NA	NA	34
ICGC_0033_TD	Pancreas (ICGC)	G12D	Missense	NA	25876	S	V	Medium	qcmg.uq.edu.au	chr12	25398284	25398284	C	T	NA	NA	NA	NA	NA	NA	20
ICGC_0029_TD	Pancreas (ICGC)	G12D	Missense	NA	25876	S	V	Medium	qcmg.uq.edu.au	chr12	25398284	25398284	C	T	NA	NA	NA	NA	NA	NA	22
ICGC_0015_TD	Pancreas (ICGC)	G12D	Missense	NA	25876	S	V	Medium	qcmg.uq.edu.au	chr12	25398284	25398284	C	T	NA	NA	NA	NA	NA	NA	12
ICGC_0009_TD	Pancreas (ICGC)	G12D	Missense	NA	25876	S	V	Medium	qcmg.uq.edu.au	chr12	25398284	25398284	C	T	NA	NA	NA	NA	NA	NA	13
ICGC_0007_TD	Pancreas (ICGC)	G12D	Missense	NA	25876	S	V	Medium	qcmg.uq.edu.au	chr12	25398284	25398284	C	T	NA	NA	NA	NA	NA	NA	10
ICGC_0002_TD	Pancreas (ICGC)	G12D	Missense	NA	25876	S	V	Medium	qcmg.uq.edu.au	chr12	25398284	25398284	C	T	NA	NA	NA	NA	NA	NA	25
ICGC_0006_TD	Pancreas (ICGC)	G12D	Missense	NA	25876	S	V	Medium	qcmg.uq.edu.au	chr12	25398284	25398284	C	T	NA	NA	NA	NA	NA	NA	52
ICGC_0018_TD	Pancreas (ICGC)	G12D	Missense	NA	25876	S	V	Medium	qcmg.uq.edu.au	chr12	25398284	25398284	C	T	NA	NA	NA	NA	NA	NA	27
ICGC_0020_TD	Pancreas (ICGC)	G12D	Missense	NA	25876	S	V	Medium	qcmg.uq.edu.au	chr12	25398284	25398284	C	T	NA	NA	NA	NA	NA	NA	5
ICGC_0021_TD	Pancreas (ICGC)	G12D	Missense	NA	25876	S	V	Medium	qcmg.uq.edu.au	chr12	25398284	25398284	C	T	NA	NA	NA	NA	NA	NA	22
ICGC_0022_TD	Pancreas (ICGC)	G12D	Missense	NA	25876	S	V	Medium	qcmg.uq.edu.au	chr12	25398284	25398284	C	T	NA	NA	NA	NA	NA	NA	16
ICGC_0023_TD	Pancreas (ICGC)	G12D	Missense	NA	25876	S	V	Medium	qcmg.uq.edu.au	chr12	25398284	25398284	C	T	NA	NA	NA	NA	NA	NA	7
ICGC_0025_TD	Pancreas (ICGC)	G12D	Missense	NA	25876	S	V	Medium	qcmg.uq.edu.au	chr12	25398284	25398284	C	T	NA	NA	NA	NA	NA	NA	21
ICGC_0028_TD	Pancreas (ICGC)	G12D	Missense	NA	25876	S	V	Medium	qcmg.uq.edu.au	chr12	25398284	25398284	C	T	NA	NA	NA	NA	NA	NA	13
ICGC_0052_TD	Pancreas (ICGC)	G12D	Missense	NA	25876	S	V	Medium	qcmg.uq.edu.au	chr12	25398284	25398284	C	T	NA	NA	NA	NA	NA	NA	35
ICGC_0065_TD	Pancreas (ICGC)	G12D	Missense	NA	25876	S	V	Medium	qcmg.uq.edu.au	chr12	25398284	25398284	C	T	NA	NA	NA	NA	NA	NA	18
ICGC_0066_TD	Pancreas (ICGC)	G12D	Missense	NA	25876	S	V	Medium	qcmg.uq.edu.au	chr12	25398284	25398284	C	T	NA	NA	NA	NA	NA	NA	31
PACA-116-T	Pancreas (ICGC)	G12D	Missense	NA	25876	S	V	Medium	Baylor	chr12	25398284	25398284	C	T	NA	NA	NA	NA	NA	NA	33
PACA-45-T	Pancreas (ICGC)	G12D	Missense	NA	25876	S	V	Medium	Baylor	chr12	25398284	25398284	C	T	NA	NA	NA	NA	NA	NA	2
PACA-4520-T	Pancreas (ICGC)	G12D	Missense	NA	25876	S	V	Medium	Baylor	chr12	25398284	25398284	C	T	NA	NA	NA	NA	NA	NA	6
PACA-46-T	Pancreas (ICGC)	G12D	Missense	NA	25876	S	V	Medium	Baylor	chr12	25398284	25398284	C	T	NA	NA	NA	NA	NA	NA	57
PACA-48-T	Pancreas (ICGC)	G12D	Missense	NA	25876	S	V	Medium	Baylor	chr12	25398284	25398284	C	T	NA	NA	NA	NA	NA	NA	11
PACA-70-T	Pancreas (ICGC)	G12D	Missense	NA	25876	S	V	Medium	Baylor	chr12	25398284	25398284	C	T	NA	NA	NA	NA	NA	NA	29
PACA-86-T	Pancreas (ICGC)	G12D	Missense	NA	25876	S	V	Medium	Baylor	chr12	25398284	25398284	C	T	NA	NA	NA	NA	NA	NA	19
TCGA-IB-AAUP-01	Pancreas (TCGA)	G12D	Missense	Diploid	25876	S	U	Medium	Broad	chr12	25398284	25398284	C	T	NA	NA	NA	NA	NA	NA	78
TCGA-IB-AAUO-01	Pancreas (TCGA)	G12D	Missense	Diploid	25876	S	U	Medium	Broad	chr12	25398284	25398284	C	T	NA	NA	NA	NA	NA	NA	74
TCGA-IB-AAUN-01	Pancreas (TCGA)	G12D	Missense	Diploid	25876	S	U	Medium	Broad	chr12	25398284	25398284	C	T	NA	NA	NA	NA	NA	NA	61
TCGA-IB-AAUM-01	Pancreas (TCGA)	G12D	Missense	Diploid	25876	S	U	Medium	Broad	chr12	25398284	25398284	C	T	NA	NA	NA	NA	NA	NA	46
TCGA-IB-A7M4-01	Pancreas (TCGA)	G12D	Missense	Diploid	25876	S	U	Medium	Broad	chr12	25398284	25398284	C	T	NA	NA	NA	NA	NA	NA	90
TCGA-IB-A7LX-01	Pancreas (TCGA)	G12D	Missense	Gain	25876	S	U	Medium	Broad	chr12	25398284	25398284	C	T	NA	NA	NA	NA	NA	NA	55
TCGA-IB-A6UG-01	Pancreas (TCGA)	G12D	Missense	Gain	25876	S	U	Medium	Broad	chr12	25398284	25398284	C	T	NA	NA	NA	NA	NA	NA	124
TCGA-IB-A5SS-01	Pancreas (TCGA)	G12D	Missense	Diploid	25876	S	U	Medium	Broad	chr12	25398284	25398284	C	T	NA	NA	NA	NA	NA	NA	85
TCGA-IB-A5ST-01	Pancreas (TCGA)	G12D	Missense	Diploid	25876	S	U	Medium	Broad	chr12	25398284	25398284	C	T	NA	NA	NA	NA	NA	NA	78
TCGA-IB-A5SP-01	Pancreas (TCGA)	G12D	Missense	ShallowDel	25876	S	U	Medium	Broad	chr12	25398284	25398284	C	T	NA	NA	NA	NA	NA	NA	112
TCGA-IB-A5SO-01	Pancreas (TCGA)	G12D	Missense	Diploid	25876	S	U	Medium	Broad	chr12	25398284	25398284	C	T	NA	NA	NA	NA	NA	NA	77
TCGA-IB-8127-01	Pancreas (TCGA)	G12D	Missense	Gain	25876	S	U	Medium	Broad	chr12	25398284	25398284	C	T	NA	NA	NA	NA	NA	NA	64
TCGA-IB-7893-01	Pancreas (TCGA)	G12D	Missense	ShallowDel	25876	S	U	Medium	Broad	chr12	25398284	25398284	C	T	NA	NA	NA	NA	NA	NA	57
TCGA-HZ-A8P1-01	Pancreas (TCGA)	G12D	Missense	Diploid	25876	S	U	Medium	Broad	chr12	25398284	25398284	C	T	NA	NA	NA	NA	NA	NA	81
TCGA-HZ-A4BK-01	Pancreas (TCGA)	G12D	Missense	AMP	25876	S	U	Medium	Broad	chr12	25398284	25398284	C	T	NA	NA	NA	NA	NA	NA	65
TCGA-HZ-A4BH-01	Pancreas (TCGA)	G12D	Missense	DeepDel	25876	S	U	Medium	Broad	chr12	25398284	25398284	C	T	NA	NA	NA	NA	NA	NA	77
TCGA-HZ-A49I-01	Pancreas (TCGA)	G12D	Missense	AMP	25876	S	U	Medium	Broad	chr12	25398284	25398284	C	T	NA	NA	NA	NA	NA	NA	48
TCGA-HZ-A49G-01	Pancreas (TCGA)	G12D	Missense	Diploid	25876	S	U	Medium	Broad	chr12	25398284	25398284	C	T	NA	NA	NA	NA	NA	NA	50
TCGA-HZ-8315-01	Pancreas (TCGA)	G12D	Missense	Diploid	25876	S	U	Medium	Broad	chr12	25398284	25398284	C	T	NA	NA	NA	NA	NA	NA	65
TCGA-HZ-8002-01	Pancreas (TCGA)	G12D	Missense	Diploid	25876	S	U	Medium	Broad	chr12	25398284	25398284	C	T	NA	NA	NA	NA	NA	NA	106
TCGA-HZ-7926-01	Pancreas (TCGA)	G12D	Missense	Diploid	25876	S	U	Medium	Broad	chr12	25398284	25398284	C	T	NA	NA	NA	NA	NA	NA	129
TCGA-HV-AA8X-01	Pancreas (TCGA)	G12D	Missense	Diploid	25876	S	U	Medium	Broad	chr12	25398284	25398284	C	T	NA	NA	NA	NA	NA	NA	73
TCGA-HV-A7OL-01	Pancreas (TCGA)	G12D	Missense	Diploid	25876	S	U	Medium	Broad	chr12	25398284	25398284	C	T	NA	NA	NA	NA	NA	NA	115
TCGA-HV-A5A6-01	Pancreas (TCGA)	G12D	Missense	Diploid	25876	S	U	Medium	Broad	chr12	25398284	25398284	C	T	NA	NA	NA	NA	NA	NA	53
TCGA-HV-A5A5-01	Pancreas (TCGA)	G12D	Missense	Diploid	25876	S	U	Medium	Broad	chr12	25398284	25398284	C	T	NA	NA	NA	NA	NA	NA	40
TCGA-HV-A5A3-01	Pancreas (TCGA)	G12D	Missense	Gain	25876	S	U	Medium	Broad	chr12	25398284	25398284	C	T	NA	NA	NA	NA	NA	NA	46
TCGA-FB-AAQ3-01	Pancreas (TCGA)	G12D	Missense	Diploid	25876	S	U	Medium	Broad	chr12	25398284	25398284	C	T	NA	NA	NA	NA	NA	NA	70
TCGA-FB-AAQ2-01	Pancreas (TCGA)	G12D	Missense	Gain	25876	S	U	Medium	Broad	chr12	25398284	25398284	C	T	NA	NA	NA	NA	NA	NA	61
TCGA-FB-AAQ1-01	Pancreas (TCGA)	G12D	Missense	Gain	25876	S	U	Medium	Broad	chr12	25398284	25398284	C	T	NA	NA	NA	NA	NA	NA	54
TCGA-3A-A9IB-01	Pancreas (TCGA)	G12D	Missense	Gain	25876	S	U	Medium	Broad	chr12	25398284	25398284	C	T	NA	NA	NA	NA	NA	NA	78
TCGA-3A-A9I7-01	Pancreas (TCGA)	G12D	Missense	Diploid	25876	S	U	Medium	Broad	chr12	25398284	25398284	C	T	NA	NA	NA	NA	NA	NA	37
TCGA-2L-AAQJ-01	Pancreas (TCGA)	G12D	Missense	ShallowDel	25876	S	U	Medium	Broad	chr12	25398284	25398284	C	T	NA	NA	NA	NA	NA	NA	125
TCGA-2L-AAQE-01	Pancreas (TCGA)	G12D	Missense	ShallowDel	25876	S	U	Medium	Broad	chr12	25398284	25398284	C	T	NA	NA	NA	NA	NA	NA	62
TCGA-2J-AAB9-01	Pancreas (TCGA)	G12D	Missense	Diploid	25876	S	U	Medium	Broad	chr12	25398284	25398284	C	T	NA	NA	NA	NA	NA	NA	39
TCGA-2J-AAB1-01	Pancreas (TCGA)	G12D	Missense	Diploid	25876	S	U	Medium	Broad	chr12	25398284	25398284	C	T	NA	NA	NA	NA	NA	NA	105
TCGA-2J-AABF-01	Pancreas (TCGA)	G12D	Missense	Gain	25876	S	U	Medium	Broad	chr12	25398284	25398284	C	T	NA	NA	NA	NA	NA	NA	72
TCGA-3A-A9IU-01	Pancreas (TCGA)	G12D	Missense	Diploid	25876	S	U	Medium	Broad	chr12	25398284	25398284	C	T	NA	NA	NA	NA	NA	NA	65
TCGA-3A-A9IX-01	Pancreas (TCGA)	G12D	Missense	Diploid	25876	S	U	Medium	Broad	chr12	25398284	25398284	C	T	NA	NA	NA	NA	NA	NA	50
TCGA-3A-A9IZ-01	Pancreas (TCGA)	G12D	Missense	Diploid	25876	S	U	Medium	Broad	chr12	25398284	25398284	C	T	NA	NA	NA	NA	NA	NA	82
TCGA-3E-AAAY-01	Pancreas (TCGA)	G12D	Missense	Diploid	25876	S	U	Medium	Broad	chr12	25398284	25398284	C	T	NA	NA	NA	NA	NA	NA	41
TCGA-F2-A44G-01	Pancreas (TCGA)	G12D	Missense	Diploid	25876	S	U	Medium	Broad	chr12	25398284	25398284	C	T	NA	NA	NA	NA	NA	NA	45
TCGA-F2-A7TX-01	Pancreas (TCGA)	G12D	Missense	Gain	25876	S	U	Medium	Broad	chr12	25398284	25398284	C	T	NA	NA	NA	NA	NA	NA	70
TCGA-FB-AAPS-01	Pancreas (TCGA)	G12D	Missense	Diploid	25876	S	U	Medium	Broad	chr12	25398284	25398284	C	T	NA	NA	NA	NA	NA	NA	61
TCGA-IB-7646-01	Pancreas (TCGA)	G12D	Missense	Gain	25876	S	U	Medium	Broad	chr12	25398284	25398284	C	T	NA	NA	NA	NA	NA	NA	69
TCGA-IB-7651-01	Pancreas (TCGA)	G12D	Missense	Diploid	25876	S	U	Medium	Broad	chr12	25398284	25398284	C	T	NA	NA	NA	NA	NA	NA	15814
TCGA-IB-AAUQ-01	Pancreas (TCGA)	G12D	Missense	Diploid	25876	S	U	Medium	Broad	chr12	25398284	25398284	C	T	NA	NA	NA	NA	NA	NA	74
TCGA-IB-AAUS-01	Pancreas (TCGA)	G12D	Missense	Diploid	25876	S	U	Medium	Broad	chr12	25398284	25398284	C	T	NA	NA	NA	NA	NA	NA	53
TCGA-LB-A9Q5-01	Pancreas (TCGA)	G12D	Missense	Diploid	25876	S	U	Medium	Broad	chr12	25398284	25398284	C	T	NA	NA	NA	NA	NA	NA	70
TCGA-M8-A5N4-01	Pancreas (TCGA)	G12D	Missense	Diploid	25876	S	U	Medium	Broad	chr12	25398284	25398284	C	T	NA	NA	NA	NA	NA	NA	43
TCGA-OE-A75W-01	Pancreas (TCGA)	G12D	Missense	Diploid	25876	S	U	Medium	Broad	chr12	25398284	25398284	C	T	NA	NA	NA	NA	NA	NA	170
TCGA-S4-A8RO-01	Pancreas (TCGA)	G12D	Missense	Diploid	25876	S	U	Medium	Broad	chr12	25398284	25398284	C	T	NA	NA	NA	NA	NA	NA	74
TCGA-US-A774-01	Pancreas (TCGA)	G12D	Missense	Diploid	25876	S	U	Medium	Broad	chr12	25398284	25398284	C	T	NA	NA	NA	NA	NA	NA	96
TCGA-US-A779-01	Pancreas (TCGA)	G12D	Missense	Diploid	25876	S	U	Medium	Broad	chr12	25398284	25398284	C	T	NA	NA	NA	NA	NA	NA	92
TCGA-XN-A8T3-01	Pancreas (TCGA)	G12D	Missense	Diploid	25876	S	U	Medium	Broad	chr12	25398284	25398284	C	T	NA	NA	NA	NA	NA	NA	116
TCGA-YB-A89D-01	Pancreas (TCGA)	G12D	Missense	Diploid	25876	S	U	Medium	Broad	chr12	25398284	25398284	C	T	NA	NA	NA	NA	NA	NA	209
PDA_109	Pancreas (UTSW)	G12D	Missense	Diploid	25876	U	U	Medium	UT Southwestern	chr12	25398284	25398284	C	T	0.27	NA	73	27	NA	NA	27
PDA_108	Pancreas (UTSW)	G12D	Missense	Diploid	25876	U	U	Medium	UT Southwestern	chr12	25398284	25398284	C	T	0.34	NA	66	34	NA	NA	97
PDA_106	Pancreas (UTSW)	G12D	Missense	AMP	25876	U	U	Medium	UT Southwestern	chr12	25398284	25398284	C	T	0.58	NA	42	58	NA	NA	36
PDA_104	Pancreas (UTSW)	G12D	Missense	Diploid	25876	U	U	Medium	UT Southwestern	chr12	25398284	25398284	C	T	0.08	NA	92	8	NA	NA	38
PDA_102	Pancreas (UTSW)	G12D	Missense	ShallowDel	25876	U	U	Medium	UT Southwestern	chr12	25398284	25398284	C	T	0.32	NA	68	32	NA	NA	63
PDA_100	Pancreas (UTSW)	G12D	Missense	Gain	25876	U	U	Medium	UT Southwestern	chr12	25398284	25398284	C	T	0.33	NA	67	33	NA	NA	57
PDA_041	Pancreas (UTSW)	G12D	Missense	Gain	25876	U	U	Medium	UT Southwestern	chr12	25398284	25398284	C	T	0.36	NA	64	36	NA	NA	42
PDA_031	Pancreas (UTSW)	G12D	Missense	Gain	25876	U	V	Medium	UT Southwestern	chr12	25398284	25398284	C	T	0.40	NA	60	40	NA	NA	98
PDA_026	Pancreas (UTSW)	G12D	Missense	Diploid	25876	U	V	Medium	UT Southwestern	chr12	25398284	25398284	C	T	0.21	NA	79	21	NA	NA	49
PDA_023	Pancreas (UTSW)	G12D	Missense	ShallowDel	25876	U	V	Medium	UT Southwestern	chr12	25398284	25398284	C	T	0.15	NA	85	15	NA	NA	75
PDA_022	Pancreas (UTSW)	G12D	Missense	Diploid	25876	U	V	Medium	UT Southwestern	chr12	25398284	25398284	C	T	0.29	NA	71	29	NA	NA	66
PDA_007	Pancreas (UTSW)	G12D	Missense	Gain	25876	U	V	Medium	UT Southwestern	chr12	25398284	25398284	C	T	0.38	NA	62	38	NA	NA	65
PDA_002	Pancreas (UTSW)	G12D	Missense	Diploid	25876	U	V	Medium	UT Southwestern	chr12	25398284	25398284	C	T	0.16	NA	84	16	NA	NA	32
PDA_010	Pancreas (UTSW)	G12D	Missense	Gain	25876	U	V	Medium	UT Southwestern	chr12	25398284	25398284	C	T	0.44	NA	56	44	NA	NA	52
PDA_011	Pancreas (UTSW)	G12D	Missense	Gain	25876	U	V	Medium	UT Southwestern	chr12	25398284	25398284	C	T	0.29	NA	71	29	NA	NA	93
PDA_018	Pancreas (UTSW)	G12D	Missense	Gain	25876	U	V	Medium	UT Southwestern	chr12	25398284	25398284	C	T	0.30	NA	70	30	NA	NA	32
PDA_019	Pancreas (UTSW)	G12D	Missense	Diploid	25876	U	V	Medium	UT Southwestern	chr12	25398284	25398284	C	T	0.18	NA	82	18	NA	NA	76
PDA_020	Pancreas (UTSW)	G12D	Missense	Diploid	25876	U	U	Medium	UT Southwestern	chr12	25398284	25398284	C	T	0.21	NA	79	21	NA	NA	39
PDA_050	Pancreas (UTSW)	G12D	Missense	ShallowDel	25876	U	V	Medium	UT Southwestern	chr12	25398284	25398284	C	T	0.24	NA	76	24	NA	NA	77
PDA_054	Pancreas (UTSW)	G12D	Missense	Gain	25876	U	U	Medium	UT Southwestern	chr12	25398284	25398284	C	T	0.17	NA	83	17	NA	NA	32
PDA_055	Pancreas (UTSW)	G12D	Missense	Gain	25876	U	U	Medium	UT Southwestern	chr12	25398284	25398284	C	T	0.15	NA	85	15	NA	NA	60
PDA_059	Pancreas (UTSW)	G12D	Missense	ShallowDel	25876	U	U	Medium	UT Southwestern	chr12	25398284	25398284	C	T	0.26	NA	74	26	NA	NA	71
PDA_060	Pancreas (UTSW)	G12D	Missense	ShallowDel	25876	U	V	Medium	UT Southwestern	chr12	25398284	25398284	C	T	0.24	NA	76	24	NA	NA	86
PDA_062	Pancreas (UTSW)	G12D	Missense	ShallowDel	25876	U	U	Medium	UT Southwestern	chr12	25398284	25398284	C	T	0.25	NA	75	25	NA	NA	49
PDA_063	Pancreas (UTSW)	G12D	Missense	Diploid	25876	U	U	Medium	UT Southwestern	chr12	25398284	25398284	C	T	0.19	NA	81	19	NA	NA	41
PDA_072	Pancreas (UTSW)	G12D	Missense	ShallowDel	25876	U	V	Medium	UT Southwestern	chr12	25398284	25398284	C	T	0.35	NA	65	35	NA	NA	71
PDA_074	Pancreas (UTSW)	G12D	Missense	Gain	25876	U	V	Medium	UT Southwestern	chr12	25398284	25398284	C	T	0.31	NA	69	31	NA	NA	397
PDA_075	Pancreas (UTSW)	G12D	Missense	Gain	25876	U	U	Medium	UT Southwestern	chr12	25398284	25398284	C	T	0.31	NA	69	31	NA	NA	49
PDA_082	Pancreas (UTSW)	G12D	Missense	Gain	25876	U	U	Medium	UT Southwestern	chr12	25398284	25398284	C	T	0.38	NA	62	38	NA	NA	63
PDA_084	Pancreas (UTSW)	G12D	Missense	Diploid	25876	U	U	Medium	UT Southwestern	chr12	25398284	25398284	C	T	0.28	NA	72	28	NA	NA	104
PDA_085	Pancreas (UTSW)	G12D	Missense	Diploid	25876	U	U	Medium	UT Southwestern	chr12	25398284	25398284	C	T	0.27	NA	73	27	NA	NA	46
PDA_086	Pancreas (UTSW)	G12D	Missense	AMP	25876	U	U	Medium	UT Southwestern	chr12	25398284	25398284	C	T	0.77	NA	23	77	NA	NA	43
PDA_088	Pancreas (UTSW)	G12D	Missense	Gain	25876	U	U	Medium	UT Southwestern	chr12	25398284	25398284	C	T	0.37	NA	63	37	NA	NA	60
PDA_089	Pancreas (UTSW)	G12D	Missense	Diploid	25876	U	U	Medium	UT Southwestern	chr12	25398284	25398284	C	T	0.27	NA	73	27	NA	NA	56
PDA_091	Pancreas (UTSW)	G12D	Missense	ShallowDel	25876	U	U	Medium	UT Southwestern	chr12	25398284	25398284	C	T	0.15	NA	85	15	NA	NA	28
PDA_095	Pancreas (UTSW)	G12D	Missense	ShallowDel	25876	U	U	Medium	UT Southwestern	chr12	25398284	25398284	C	T	0.14	NA	86	14	NA	NA	41
PDA_096	Pancreas (UTSW)	G12D	Missense	Gain	25876	U	U	Medium	UT Southwestern	chr12	25398284	25398284	C	T	0.49	NA	51	49	NA	NA	51
RMS2034	RMS (NIH)	G12D	Missense	NA	25876	U	U	Medium	NA	chr12	25398284	25398284	C	T	NA	NA	NA	NA	NA	NA	18
TCGA-FS-A1ZK-06	Melanoma (TCGA)	G12D	Missense	AMP	25876	S	U	Medium	Broad	chr12	25398284	25398284	C	T	0.96	NA	2	44	NA	NA	1228
TCGA-BR-8059-01	Stomach (TCGA pub)	G12D	Missense	Diploid	25876	U	U	Medium	Broad	chr12	25398284	25398284	C	T	0.21	NA	19	5	NA	NA	630
TCGA-BR-7707-01	Stomach (TCGA pub)	G12D	Missense	Diploid	25876	U	U	Medium	Broad	chr12	25398284	25398284	C	T	0.24	NA	25	8	NA	NA	1269
TCGA-BR-7703-01	Stomach (TCGA pub)	G12D	Missense	Diploid	25876	U	U	Medium	Broad	chr12	25398284	25398284	C	T	0.25	NA	15	5	NA	NA	652
TCGA-BR-4184-01	Stomach (TCGA pub)	G12D	Missense	Diploid	25876	S	U	Medium	Broad	chr12	25398284	25398284	C	T	0.23	NA	17	5	NA	NA	3330
TCGA-CD-5798-01	Stomach (TCGA pub)	G12D	Missense	Gain	25876	U	U	Medium	Broad	chr12	25398284	25398284	C	T	0.11	NA	42	5	NA	NA	77
TCGA-CD-A4MJ-01	Stomach (TCGA pub)	G12D	Missense	Diploid	25876	U	U	Medium	Broad	chr12	25398284	25398284	C	T	0.29	NA	15	6	NA	NA	609
TCGA-CG-5727-01	Stomach (TCGA pub)	G12D	Missense	Gain	25876	U	U	Medium	Broad	chr12	25398284	25398284	C	T	0.32	NA	40	19	NA	NA	127
TCGA-CG-5727-01	Stomach (TCGA)	G12D	Missense	Gain	25876	S	U	Medium	Broad	chr12	25398284	25398284	C	T	NA	NA	NA	NA	NA	NA	126
TCGA-CD-A4MJ-01	Stomach (TCGA)	G12D	Missense	Diploid	25876	S	U	Medium	Broad	chr12	25398284	25398284	C	T	NA	NA	NA	NA	NA	NA	609
TCGA-CD-5798-01	Stomach (TCGA)	G12D	Missense	Gain	25876	S	U	Medium	Broad	chr12	25398284	25398284	C	T	NA	NA	NA	NA	NA	NA	77
TCGA-BR-4184-01	Stomach (TCGA)	G12D	Missense	Diploid	25876	S	U	Medium	Broad	chr12	25398284	25398284	C	T	NA	NA	NA	NA	NA	NA	3313
TCGA-BR-7703-01	Stomach (TCGA)	G12D	Missense	Diploid	25876	S	U	Medium	Broad	chr12	25398284	25398284	C	T	NA	NA	NA	NA	NA	NA	650
TCGA-BR-7707-01	Stomach (TCGA)	G12D	Missense	Diploid	25876	S	U	Medium	Broad	chr12	25398284	25398284	C	T	NA	NA	NA	NA	NA	NA	1268
TCGA-BR-8059-01	Stomach (TCGA)	G12D	Missense	Diploid	25876	S	U	Medium	Broad	chr12	25398284	25398284	C	T	NA	NA	NA	NA	NA	NA	629
pfg002T	Stomach (UHK)	G12D	Missense	NA	25876	U	U	Medium	uhongkong	chr12	25398284	25398284	C	T	NA	NA	NA	NA	NA	NA	20
MM15T	ucs (Johns Hopkins 2014)	G12D	Missense	NA	25876	U	U	Medium	John Hopkins	chr12	25398284	25398284	C	T	NA	NA	NA	NA	NA	NA	20
TCGA-N6-A4VC-01	Uterine CS (TCGA)	G12D	Missense	Gain	25876	S	U	Medium	Broad	chr12	25398284	25398284	C	T	0.22	NA	18	5	NA	NA	45
TCGA-N6-A4V9-01	Uterine CS (TCGA)	G12D	Missense	AMP	25876	S	U	Medium	Broad	chr12	25398284	25398284	C	T	0.64	NA	8	14	NA	NA	40
TCGA-BS-A0U8-01	Uterine (TCGA)	G12D	Missense	Diploid	25876	S	U	Medium	WashU	chr12	25398284	25398284	C	T	0.47	NA	107	93	173	0	275
TCGA-BG-A2AE-01	Uterine (TCGA)	G12D	Missense	Gain	25876	S	U	Medium	WashU	chr12	25398284	25398284	C	T	0.52	NA	47	51	78	0	46
TCGA-BG-A18B-01	Uterine (TCGA)	G12D	Missense	Diploid	25876	S	U	Medium	WashU	chr12	25398284	25398284	C	T	0.44	NA	175	137	334	0	261
TCGA-BG-A0VW-01	Uterine (TCGA)	G12D	Missense	Diploid	25876	S	U	Medium	WashU	chr12	25398284	25398284	C	T	0.15	NA	282	51	274	0	212
TCGA-B5-A11E-01	Uterine (TCGA)	G12D	Missense	Diploid	25876	S	U	Medium	WashU	chr12	25398284	25398284	C	T	0.45	NA	65	53	174	0	8146
TCGA-B5-A0JV-01	Uterine (TCGA)	G12D	Missense	Diploid	25876	S	U	Medium	WashU	chr12	25398284	25398284	C	T	0.21	NA	273	71	250	0	206
TCGA-A5-A0GP-01	Uterine (TCGA)	G12D	Missense	Diploid	25876	S	U	Medium	WashU	chr12	25398284	25398284	C	T	0.30	NA	35	15	42	0	1234
TCGA-AP-A0LD-01	Uterine (TCGA)	G12D	Missense	Diploid	25876	S	U	Medium	WashU	chr12	25398284	25398284	C	T	0.31	NA	35	16	52	0	357
TCGA-AP-A0LT-01	Uterine (TCGA)	G12D	Missense	Diploid	25876	S	U	Medium	WashU	chr12	25398284	25398284	C	T	0.41	NA	17	12	68	0	471
TCGA-BS-A0V7-01	Uterine (TCGA)	G12D	Missense	Gain	25876	S	U	Medium	WashU	chr12	25398284	25398284	C	T	0.21	NA	315	84	332	0	36
TCGA-D1-A101-01	Uterine (TCGA)	G12D	Missense	Diploid	25876	S	U	Medium	WashU	chr12	25398284	25398284	C	T	0.20	NA	237	58	274	0	192
TCGA-D1-A160-01	Uterine (TCGA)	G12D	Missense	Diploid	25876	S	U	Medium	WashU	chr12	25398284	25398284	C	T	0.40	NA	228	153	323	0	354
TCGA-D1-A163-01	Uterine (TCGA)	G12D	Missense	Diploid	25876	S	U	Medium	WashU	chr12	25398284	25398284	C	T	0.40	NA	148	99	280	0	374
TCGA-D1-A17A-01	Uterine (TCGA)	G12D	Missense	Diploid	25876	S	U	Medium	WashU	chr12	25398284	25398284	C	T	0.31	0.00	273	120	342	1	170
TCGA-BS-A0U8-01	Uterine (TCGA pub)	G12D	Missense	Diploid	25876	S	U	Medium	WashU	chr12	25398284	25398284	C	T	0.47	NA	107	93	173	0	275
TCGA-BG-A2AE-01	Uterine (TCGA pub)	G12D	Missense	Gain	25876	S	U	Medium	WashU	chr12	25398284	25398284	C	T	0.52	NA	47	51	78	0	46
TCGA-BG-A18B-01	Uterine (TCGA pub)	G12D	Missense	Diploid	25876	S	U	Medium	WashU	chr12	25398284	25398284	C	T	0.44	NA	175	137	334	0	261
TCGA-BG-A0VW-01	Uterine (TCGA pub)	G12D	Missense	Diploid	25876	S	U	Medium	WashU	chr12	25398284	25398284	C	T	0.15	NA	282	51	274	0	212
TCGA-B5-A11E-01	Uterine (TCGA pub)	G12D	Missense	Diploid	25876	S	U	Medium	WashU	chr12	25398284	25398284	C	T	0.45	NA	65	53	174	0	8147
TCGA-B5-A0JV-01	Uterine (TCGA pub)	G12D	Missense	Diploid	25876	S	U	Medium	WashU	chr12	25398284	25398284	C	T	0.21	NA	273	71	250	0	205
TCGA-A5-A0GP-01	Uterine (TCGA pub)	G12D	Missense	Diploid	25876	S	U	Medium	WashU	chr12	25398284	25398284	C	T	0.30	NA	35	15	42	0	1234
TCGA-AP-A0LD-01	Uterine (TCGA pub)	G12D	Missense	Diploid	25876	S	U	Medium	WashU	chr12	25398284	25398284	C	T	0.31	NA	35	16	52	0	357
TCGA-AP-A0LT-01	Uterine (TCGA pub)	G12D	Missense	Diploid	25876	S	U	Medium	WashU	chr12	25398284	25398284	C	T	0.41	NA	17	12	68	0	471
TCGA-BS-A0V7-01	Uterine (TCGA pub)	G12D	Missense	Diploid	25876	S	U	Medium	WashU	chr12	25398284	25398284	C	T	0.21	NA	315	84	332	0	36
TCGA-D1-A101-01	Uterine (TCGA pub)	G12D	Missense	Diploid	25876	S	U	Medium	WashU	chr12	25398284	25398284	C	T	0.20	NA	237	58	274	0	192
TCGA-D1-A160-01	Uterine (TCGA pub)	G12D	Missense	Diploid	25876	S	U	Medium	WashU	chr12	25398284	25398284	C	T	0.40	NA	228	153	323	0	354
TCGA-D1-A163-01	Uterine (TCGA pub)	G12D	Missense	Diploid	25876	S	U	Medium	WashU	chr12	25398284	25398284	C	T	0.40	NA	148	99	280	0	374
TCGA-D1-A17A-01	Uterine (TCGA pub)	G12D	Missense	Diploid	25876	S	U	Medium	WashU	chr12	25398284	25398284	C	T	0.31	0.00	273	120	342	1	170
NCIH2291_LUNG	CCLE (Novartis/Broad 2012)	G12F	Missense	Gain	25876	U	U		Broad	chr12	25398284	25398285	CC	AA	1.00	NA	0	118	NA	NA	74
TCGA-AG-4008-01	Colorectal (TCGA pub)	G12F	Missense	Diploid	25876	S	U		Broad	chr12	25398284	25398285	CC	AA	NA	NA	NA	NA	NA	NA	62
TCGA-AG-4008-01	Colorectal (TCGA)	G12F	Missense	Diploid	25876	S	U		Broad	chr12	25398284	25398285	CC	AA	NA	NA	NA	NA	NA	NA	62
TCGA-67-3774-01	Lung adeno (TCGA pub)	G12F	Missense	AMP	25876	U	U		Broad	chr12	25398284	25398285	CC	AA	0.38	NA	20	12	NA	NA	94
TCGA-78-7167-01	Lung adeno (TCGA pub)	G12F	Missense	Diploid	25876	U	U		Broad	chr12	25398284	25398285	CC	AA	0.33	NA	16	8	NA	NA	158
TCGA-78-7167-01	Lung adeno (TCGA)	G12F	Missense	Gain	25876	S	U		Broad	chr12	25398284	25398285	CC	AA	0.33	NA	16	8	NA	NA	158
TCGA-67-3774-01	Lung adeno (TCGA)	G12F	Missense	AMP	25876	S	U		Broad	chr12	25398284	25398285	CC	AA	0.38	NA	20	12	NA	NA	94
17728	Lung adeno (TSP)	G12F	Missense	NA	25876	U	U		Broad	chr12	25398284	25398285	CC	AA	NA	NA	NA	NA	NA	NA	3
16660	Lung adeno (TSP)	G12F	Missense	NA	25876	U	U		Broad	chr12	25398284	25398285	CC	AA	NA	NA	NA	NA	NA	NA	35
17206	Lung adeno (TSP)	G12F	Missense	NA	25876	U	U		Broad	chr12	25398284	25398285	CC	AA	NA	NA	NA	NA	NA	NA	1
B89-1		G12R	Missense	NA	25876	U	U	Medium	BGI	chr12	25398285	25398285	C	G	NA	NA	NA	NA	NA	NA	46
TCCPAN2_PANCREAS	CCLE (Novartis/Broad 2012)	G12R	Missense	AMP	25876	U	U	Medium	Broad	chr12	25398285	25398285	C	G	0.74	NA	71	200	NA	NA	22
HUPT3_PANCREAS	CCLE (Novartis/Broad 2012)	G12R	Missense	Diploid	25876	U	U	Medium	Broad	chr12	25398285	25398285	C	G	0.41	NA	55	38	NA	NA	28
CAL62_THYROID	CCLE (Novartis/Broad 2012)	G12R	Missense	Diploid	25876	U	U	Medium	Broad	chr12	25398285	25398285	C	G	0.99	NA	1	117	NA	NA	26
KP2_PANCREAS	CCLE (Novartis/Broad 2012)	G12R	Missense	Gain	25876	U	U	Medium	Broad	chr12	25398285	25398285	C	G	0.51	NA	125	129	NA	NA	43
NCIH1339_LUNG	CCLE (Novartis/Broad 2012)	G12R	Missense	AMP	25876	U	U	Medium	Broad	chr12	25398285	25398285	C	G	0.47	NA	271	242	NA	NA	176
PSN1_PANCREAS	CCLE (Novartis/Broad 2012)	G12R	Missense	AMP	25876	U	U	Medium	Broad	chr12	25398285	25398285	C	G	0.80	NA	108	431	NA	NA	36
TCGA-3X-AAVB-01	Cholangiocarcinoma (TCGA)	G12R	Missense	Gain	25876	S	U	Medium	hgsc.bcm.edu;broad.mit.edu;ucsc.edu;bcgsc.ca	chr12	25398285	25398285	C	G	NA	NA	NA	NA	NA	NA	95
587318	Colorectal (Genentech)	G12R	Missense	NA	25876	U	V	Medium	Genentech	chr12	25398285	25398285	C	G	NA	NA	NA	NA	NA	NA	38
TCGA-AA-3556-01	Colorectal (TCGA pub)	G12R	Missense	Diploid	25876	S	V	Medium	Baylor	chr12	25398285	25398285	C	G	NA	NA	NA	NA	NA	NA	28
TCGA-AA-3556-01	Colorectal (TCGA)	G12R	Missense	Diploid	25876	S	U	Medium	Baylor	chr12	25398285	25398285	C	G	NA	NA	NA	NA	NA	NA	28
PGM70	Stomach (TMUCIH 2015)	G12R	Missense	NA	25876	U	U	Medium	NA	chr12	25398285	25398285	C	G	NA	NA	NA	NA	NA	NA	25
TCGA-99-7458-01	Lung adeno (TCGA pub)	G12R	Missense	ShallowDel	25876	U	U	Medium	Broad	chr12	25398285	25398285	C	G	0.23	NA	10	3	NA	NA	419
TCGA-99-7458-01	Lung adeno (TCGA)	G12R	Missense	ShallowDel	25876	S	U	Medium	Broad	chr12	25398285	25398285	C	G	0.23	NA	10	3	NA	NA	419
17174	Lung adeno (TSP)	G12R	Missense	NA	25876	U	U	Medium	Broad	chr12	25398285	25398285	C	G	NA	NA	NA	NA	NA	NA	12
MM-0457	MM (Broad)	G12R	Missense	NA	25876	U	U	Medium	Broad	chr12	25398285	25398285	C	G	NA	NA	NA	NA	NA	NA	63
MM-0544	MM (Broad)	G12R	Missense	NA	25876	U	U	Medium	Broad	chr12	25398285	25398285	C	G	NA	NA	NA	NA	NA	NA	33
PCSI0048_T	Pancreas (ICGC)	G12R	Missense	NA	25876	S	U	Medium	oicr.on.ca	chr12	25398285	25398285	C	G	NA	NA	NA	NA	NA	NA	78
PCSI0019_T	Pancreas (ICGC)	G12R	Missense	NA	25876	S	V	Medium	oicr.on.ca	chr12	25398285	25398285	C	G	NA	NA	NA	NA	NA	NA	16
ICGC_0045_TD	Pancreas (ICGC)	G12R	Missense	NA	25876	S	V	Medium	qcmg.uq.edu.au	chr12	25398285	25398285	C	G	NA	NA	NA	NA	NA	NA	15
ICGC_0042_TD	Pancreas (ICGC)	G12R	Missense	NA	25876	S	V	Medium	qcmg.uq.edu.au	chr12	25398285	25398285	C	G	NA	NA	NA	NA	NA	NA	16
ICGC_0037_TD	Pancreas (ICGC)	G12R	Missense	NA	25876	S	V	Medium	qcmg.uq.edu.au	chr12	25398285	25398285	C	G	NA	NA	NA	NA	NA	NA	40
ICGC_0010_TD	Pancreas (ICGC)	G12R	Missense	NA	25876	S	V	Medium	qcmg.uq.edu.au	chr12	25398285	25398285	C	G	NA	NA	NA	NA	NA	NA	9
ICGC_0019_TD	Pancreas (ICGC)	G12R	Missense	NA	25876	S	V	Medium	qcmg.uq.edu.au	chr12	25398285	25398285	C	G	NA	NA	NA	NA	NA	NA	14
ICGC_0055_TD	Pancreas (ICGC)	G12R	Missense	NA	25876	S	V	Medium	qcmg.uq.edu.au	chr12	25398285	25398285	C	G	NA	NA	NA	NA	NA	NA	18
ICGC_0056_TD	Pancreas (ICGC)	G12R	Missense	NA	25876	S	V	Medium	qcmg.uq.edu.au	chr12	25398285	25398285	C	G	NA	NA	NA	NA	NA	NA	22
ICGC_0060_TD	Pancreas (ICGC)	G12R	Missense	NA	25876	S	V	Medium	qcmg.uq.edu.au	chr12	25398285	25398285	C	G	NA	NA	NA	NA	NA	NA	30
ICGC_0064_TD	Pancreas (ICGC)	G12R	Missense	NA	25876	S	V	Medium	qcmg.uq.edu.au	chr12	25398285	25398285	C	G	NA	NA	NA	NA	NA	NA	15
PACA-100-T	Pancreas (ICGC)	G12R	Missense	NA	25876	S	V	Medium	Baylor	chr12	25398285	25398285	C	G	NA	NA	NA	NA	NA	NA	8
PACA-111-T	Pancreas (ICGC)	G12R	Missense	NA	25876	S	V	Medium	Baylor	chr12	25398285	25398285	C	G	NA	NA	NA	NA	NA	NA	12
PACA-2440-T	Pancreas (ICGC)	G12R	Missense	NA	25876	S	V	Medium	Baylor	chr12	25398285	25398285	C	G	NA	NA	NA	NA	NA	NA	9
PACA-37-T	Pancreas (ICGC)	G12R	Missense	NA	25876	S	V	Medium	Baylor	chr12	25398285	25398285	C	G	NA	NA	NA	NA	NA	NA	15
PACA-44-T	Pancreas (ICGC)	G12R	Missense	NA	25876	S	V	Medium	Baylor	chr12	25398285	25398285	C	G	NA	NA	NA	NA	NA	NA	20
TCGA-IB-A6UF-01	Pancreas (TCGA)	G12R	Missense	AMP	25876	S	U	Medium	Broad	chr12	25398285	25398285	C	G	NA	NA	NA	NA	NA	NA	109
TCGA-IB-7887-01	Pancreas (TCGA)	G12R	Missense	Diploid	25876	S	U	Medium	Broad	chr12	25398285	25398285	C	G	NA	NA	NA	NA	NA	NA	290
TCGA-IB-7652-01	Pancreas (TCGA)	G12R	Missense	Diploid	25876	S	U	Medium	Broad	chr12	25398285	25398285	C	G	NA	NA	NA	NA	NA	NA	109
TCGA-HZ-A77Q-01	Pancreas (TCGA)	G12R	Missense	Diploid	25876	S	U	Medium	Broad	chr12	25398285	25398285	C	G	NA	NA	NA	NA	NA	NA	295
TCGA-HZ-8003-01	Pancreas (TCGA)	G12R	Missense	Diploid	25876	S	U	Medium	Broad	chr12	25398285	25398285	C	G	NA	NA	NA	NA	NA	NA	59
TCGA-HZ-7919-01	Pancreas (TCGA)	G12R	Missense	Gain	25876	S	U	Medium	Broad	chr12	25398285	25398285	C	G	NA	NA	NA	NA	NA	NA	74
TCGA-FB-AAQ0-01	Pancreas (TCGA)	G12R	Missense	Gain	25876	S	U	Medium	Broad	chr12	25398285	25398285	C	G	NA	NA	NA	NA	NA	NA	75
TCGA-3A-A9I9-01	Pancreas (TCGA)	G12R	Missense	ShallowDel	25876	S	U	Medium	Broad	chr12	25398285	25398285	C	G	NA	NA	NA	NA	NA	NA	112
TCGA-2J-AABU-01	Pancreas (TCGA)	G12R	Missense	Gain	25876	S	U	Medium	Broad	chr12	25398285	25398285	C	G	NA	NA	NA	NA	NA	NA	41
TCGA-2J-AAB8-01	Pancreas (TCGA)	G12R	Missense	Gain	25876	S	U	Medium	Broad	chr12	25398285	25398285	C	G	NA	NA	NA	NA	NA	NA	76
TCGA-2J-AAB1-01	Pancreas (TCGA)	G12R	Missense	Diploid	25876	S	U	Medium	Broad	chr12	25398285	25398285	C	G	NA	NA	NA	NA	NA	NA	105
TCGA-2J-AABE-01	Pancreas (TCGA)	G12R	Missense	Diploid	25876	S	U	Medium	Broad	chr12	25398285	25398285	C	G	NA	NA	NA	NA	NA	NA	54
TCGA-3A-A9IC-01	Pancreas (TCGA)	G12R	Missense	ShallowDel	25876	S	U	Medium	Broad	chr12	25398285	25398285	C	G	NA	NA	NA	NA	NA	NA	65
TCGA-3A-A9IH-01	Pancreas (TCGA)	G12R	Missense	Diploid	25876	S	U	Medium	Broad	chr12	25398285	25398285	C	G	NA	NA	NA	NA	NA	NA	79
TCGA-F2-A8YN-01	Pancreas (TCGA)	G12R	Missense	ShallowDel	25876	S	U	Medium	Broad	chr12	25398285	25398285	C	G	NA	NA	NA	NA	NA	NA	106
TCGA-FB-AAPU-01	Pancreas (TCGA)	G12R	Missense	Diploid	25876	S	U	Medium	Broad	chr12	25398285	25398285	C	G	NA	NA	NA	NA	NA	NA	119
TCGA-FB-AAPZ-01	Pancreas (TCGA)	G12R	Missense	Gain	25876	S	U	Medium	Broad	chr12	25398285	25398285	C	G	NA	NA	NA	NA	NA	NA	62
TCGA-IB-AAUR-01	Pancreas (TCGA)	G12R	Missense	Diploid	25876	S	U	Medium	Broad	chr12	25398285	25398285	C	G	NA	NA	NA	NA	NA	NA	52
TCGA-IB-AAUU-01	Pancreas (TCGA)	G12R	Missense	ShallowDel	25876	S	U	Medium	Broad	chr12	25398285	25398285	C	G	NA	NA	NA	NA	NA	NA	81
TCGA-RB-A7B8-01	Pancreas (TCGA)	G12R	Missense	Diploid	25876	S	U	Medium	Broad	chr12	25398285	25398285	C	G	NA	NA	NA	NA	NA	NA	116
TCGA-S4-A8RP-01	Pancreas (TCGA)	G12R	Missense	Diploid	25876	S	U	Medium	Broad	chr12	25398285	25398285	C	G	NA	NA	NA	NA	NA	NA	60
TCGA-US-A77G-01	Pancreas (TCGA)	G12R	Missense	Diploid	25876	S	U	Medium	Broad	chr12	25398285	25398285	C	G	NA	NA	NA	NA	NA	NA	91
TCGA-XD-AAUL-01	Pancreas (TCGA)	G12R	Missense	Diploid	25876	S	U	Medium	Broad	chr12	25398285	25398285	C	G	NA	NA	NA	NA	NA	NA	60
TCGA-XN-A8T5-01	Pancreas (TCGA)	G12R	Missense	Diploid	25876	S	U	Medium	Broad	chr12	25398285	25398285	C	G	NA	NA	NA	NA	NA	NA	69
TCGA-YB-A89D-01	Pancreas (TCGA)	G12R	Missense	Diploid	25876	S	U	Medium	Broad	chr12	25398285	25398285	C	G	NA	NA	NA	NA	NA	NA	209
PDA_105	Pancreas (UTSW)	G12R	Missense	ShallowDel	25876	U	U	Medium	UT Southwestern	chr12	25398285	25398285	C	G	0.35	NA	65	35	NA	NA	39
PDA_040	Pancreas (UTSW)	G12R	Missense	Diploid	25876	U	U	Medium	UT Southwestern	chr12	25398285	25398285	C	G	0.43	NA	57	43	NA	NA	120
PDA_034	Pancreas (UTSW)	G12R	Missense	Gain	25876	U	V	Medium	UT Southwestern	chr12	25398285	25398285	C	G	0.16	NA	84	16	NA	NA	62
PDA_024	Pancreas (UTSW)	G12R	Missense	Diploid	25876	U	V	Medium	UT Southwestern	chr12	25398285	25398285	C	G	0.23	NA	77	23	NA	NA	66
PDA_021	Pancreas (UTSW)	G12R	Missense	ShallowDel	25876	U	U	Medium	UT Southwestern	chr12	25398285	25398285	C	G	0.06	NA	94	6	NA	NA	52
PDA_004	Pancreas (UTSW)	G12R	Missense	Gain	25876	U	V	Medium	UT Southwestern	chr12	25398285	25398285	C	G	0.10	NA	90	10	NA	NA	381
PDA_056	Pancreas (UTSW)	G12R	Missense	Diploid	25876	U	U	Medium	UT Southwestern	chr12	25398285	25398285	C	G	0.15	NA	85	15	NA	NA	34
PDA_057	Pancreas (UTSW)	G12R	Missense	Gain	25876	U	U	Medium	UT Southwestern	chr12	25398285	25398285	C	G	0.15	NA	85	15	NA	NA	45
PDA_061	Pancreas (UTSW)	G12R	Missense	ShallowDel	25876	U	U	Medium	UT Southwestern	chr12	25398285	25398285	C	G	0.13	NA	87	13	NA	NA	49
PDA_069	Pancreas (UTSW)	G12R	Missense	Diploid	25876	U	U	Medium	UT Southwestern	chr12	25398285	25398285	C	G	0.22	NA	78	22	NA	NA	47
PDA_078	Pancreas (UTSW)	G12R	Missense	Gain	25876	U	U	Medium	UT Southwestern	chr12	25398285	25398285	C	G	0.09	NA	91	9	NA	NA	49
PDA_093	Pancreas (UTSW)	G12R	Missense	Diploid	25876	U	U	Medium	UT Southwestern	chr12	25398285	25398285	C	G	0.32	NA	68	32	NA	NA	54
TCGA-D3-A51T-06	Melanoma (TCGA)	G12R	Missense	Diploid	25876	S	U	Medium	Broad	chr12	25398285	25398285	C	G	0.45	NA	6	5	NA	NA	932
TCGA-VF-A8AC-01	Testicular germ cell (TCGA)	G12R	Missense	Gain	25876	S	U	Medium	hgsc.bcm.edu;broad.mit.edu;ucsc.edu;bcgsc.ca;mdanderson.org	chr12	25398285	25398285	C	G	NA	NA	NA	NA	NA	NA	71
TCGA-XE-A8H5-01	Testicular germ cell (TCGA)	G12R	Missense	AMP	25876	S	U	Medium	hgsc.bcm.edu;broad.mit.edu;bcgsc.ca;mdanderson.org	chr12	25398285	25398285	C	G	NA	NA	NA	NA	NA	NA	72
TCGA-AR-A2LQ-01	Breast (TCGA 2015)	G12S	Missense	Diploid	25876	U	U	Low	unc.edu	chr12	25398285	25398285	C	T	0.06	NA	59	4	115	0	11
HTK_HAEMATOPOIET...	CCLE (Novartis/Broad 2012)	G12S	Missense	Diploid	25876	U	U	Low	Broad	chr12	25398285	25398285	C	T	0.21	NA	83	22	NA	NA	43
A549_LUNG	CCLE (Novartis/Broad 2012)	G12S	Missense	Gain	25876	U	U	Low	Broad	chr12	25398285	25398285	C	T	1.00	NA	0	161	NA	NA	34
KMS20_HAEMATOPOI...	CCLE (Novartis/Broad 2012)	G12S	Missense	Diploid	25876	U	U	Low	Broad	chr12	25398285	25398285	C	T	0.99	NA	1	127	NA	NA	42
LS123_LARGE_INTE...	CCLE (Novartis/Broad 2012)	G12S	Missense	Gain	25876	U	U	Low	Broad	chr12	25398285	25398285	C	T	0.64	NA	40	70	NA	NA	46
587300	Colorectal (Genentech)	G12S	Missense	NA	25876	U	V	Low	Genentech	chr12	25398285	25398285	C	T	NA	NA	NA	NA	NA	NA	89
587340	Colorectal (Genentech)	G12S	Missense	NA	25876	U	V	Low	Genentech	chr12	25398285	25398285	C	T	NA	NA	NA	NA	NA	NA	53
TCGA-AG-A014-01	Colorectal (TCGA pub)	G12S	Missense	Gain	25876	S	V	Low	broad.mit.edu;hgsc.bcm.edu	chr12	25398285	25398285	C	T	NA	NA	NA	NA	NA	NA	103
TCGA-AA-3814-01	Colorectal (TCGA pub)	G12S	Missense	Gain	25876	S	U	Low	Broad	chr12	25398285	25398285	C	T	NA	NA	NA	NA	NA	NA	75
TCGA-AG-3999-01	Colorectal (TCGA pub)	G12S	Missense	AMP	25876	S	U	Low	Broad	chr12	25398285	25398285	C	T	NA	NA	NA	NA	NA	NA	79
TCGA-AG-3999-01	Colorectal (TCGA)	G12S	Missense	AMP	25876	S	U	Low	Broad	chr12	25398285	25398285	C	T	NA	NA	NA	NA	NA	NA	80
TCGA-AA-3814-01	Colorectal (TCGA)	G12S	Missense	Gain	25876	S	U	Low	Broad	chr12	25398285	25398285	C	T	NA	NA	NA	NA	NA	NA	75
TCGA-AG-A014-01	Colorectal (TCGA)	G12S	Missense	Gain	25876	S	V	Low	Broad	chr12	25398285	25398285	C	T	NA	NA	NA	NA	NA	NA	104
ESO-601	Esophagus (Broad)	G12S	Missense	NA	25876	S	U	Low	Broad	chr12	25398285	25398285	C	T	0.37	NA	50	29	NA	NA	120
ESO-580	Esophagus (Broad)	G12S	Missense	NA	25876	S	U	Low	Broad	chr12	25398285	25398285	C	T	0.64	NA	20	36	NA	NA	94
LUAD-RT-S01477	Lung adeno (Broad)	G12S	Missense	AMP	25876	U	U	Low	Broad	chr12	25398285	25398285	C	T	NA	NA	NA	NA	NA	NA	290
AL4602	LUAD (MSKCC)	G12S	Missense	NA	25876	U	U	Low	NA	chr12	25398285	25398285	C	T	0.13	NA	240	37	96	0	235
TCGA-55-7283-01	Lung adeno (TCGA pub)	G12S	Missense	AMP	25876	U	U	Low	Broad	chr12	25398285	25398285	C	T	0.44	NA	10	8	NA	NA	209
TCGA-55-7576-01	Lung adeno (TCGA pub)	G12S	Missense	AMP	25876	U	U	Low	Broad	chr12	25398285	25398285	C	T	0.49	NA	18	17	NA	NA	328
TCGA-55-7576-01	Lung adeno (TCGA)	G12S	Missense	AMP	25876	S	U	Low	Broad	chr12	25398285	25398285	C	T	0.49	NA	18	17	NA	NA	328
TCGA-55-7283-01	Lung adeno (TCGA)	G12S	Missense	AMP	25876	S	U	Low	Broad	chr12	25398285	25398285	C	T	0.44	NA	10	8	NA	NA	209
17304	Lung adeno (TSP)	G12S	Missense	NA	25876	U	U	Low	Broad	chr12	25398285	25398285	C	T	NA	NA	NA	NA	NA	NA	4
17268	Lung adeno (TSP)	G12S	Missense	NA	25876	U	U	Low	Broad	chr12	25398285	25398285	C	T	NA	NA	NA	NA	NA	NA	11
A549	NCI-60	G12S	Missense	Diploid	25876	U	U	Low	discover.nci.nih.gov	chr12	25398285	25398285	C	T	NA	NA	NA	NA	NA	NA	167
TCGA-2J-AABH-01	Pancreas (TCGA)	G12S	Missense	Diploid	25876	S	U	Low	Broad	chr12	25398285	25398285	C	T	NA	NA	NA	NA	NA	NA	51
PDA_009	Pancreas (UTSW)	G12S	Missense	Gain	25876	U	U	Low	UT Southwestern	chr12	25398285	25398285	C	T	0.44	NA	56	44	NA	NA	86
TCGA-BR-8679-01	Stomach (TCGA pub)	G12S	Missense	AMP	25876	U	U	Low	Broad	chr12	25398285	25398285	C	T	0.06	NA	278	17	NA	NA	130
TCGA-BR-8687-01	Stomach (TCGA pub)	G12S	Missense	Gain	25876	U	U	Low	Broad	chr12	25398285	25398285	C	T	0.39	NA	11	7	NA	NA	149
TCGA-BR-A4CQ-01	Stomach (TCGA pub)	G12S	Missense	AMP	25876	U	U	Low	Broad	chr12	25398285	25398285	C	T	0.57	NA	15	20	NA	NA	137
TCGA-BR-A4CQ-01	Stomach (TCGA)	G12S	Missense	AMP	25876	S	U	Low	Broad	chr12	25398285	25398285	C	T	NA	NA	NA	NA	NA	NA	137
TCGA-BR-8687-01	Stomach (TCGA)	G12S	Missense	Gain	25876	S	U	Low	Broad	chr12	25398285	25398285	C	T	NA	NA	NA	NA	NA	NA	148
TCGA-BR-8679-01	Stomach (TCGA)	G12S	Missense	AMP	25876	S	U	Low	Broad	chr12	25398285	25398285	C	T	NA	NA	NA	NA	NA	NA	129
TCGA-4K-AA1H-01	Testicular germ cell (TCGA)	G12S	Missense	Diploid	25876	S	U	Low	hgsc.bcm.edu;broad.mit.edu;ucsc.edu;bcgsc.ca;mdanderson.org	chr12	25398285	25398285	C	T	NA	NA	NA	NA	NA	NA	30
TCGA-B5-A11O-01	Uterine (TCGA)	G12S	Missense	Diploid	25876	S	U	Low	WashU	chr12	25398285	25398285	C	T	0.18	NA	342	75	366	0	54
TCGA-B5-A11O-01	Uterine (TCGA pub)	G12S	Missense	Diploid	25876	S	U	Low	WashU	chr12	25398285	25398285	C	T	0.18	NA	342	75	366	0	54
TCGA-AB-2861-03	AML (TCGA pub)	G12V	Missense	Diploid	25876	S	V	Medium	WashU	chr12	25398284	25398284	C	A	NA	NA	NA	NA	NA	NA	16
TCGA-AB-2861-03	AML (TCGA)	G12V	Missense	Diploid	25876	S	V	Medium	WashU	chr12	25398284	25398284	C	A	NA	NA	NA	NA	NA	NA	16
DS-bla-024		G12V	Missense	Gain	25876	S	U	Medium	mskcc.org	chr12	25398284	25398284	C	A	0.71	NA	722	1747	665	0	7
DS-bla-058		G12V	Missense	Diploid	25876	S	U	Medium	mskcc.org	chr12	25398284	25398284	C	A	0.05	NA	1152	56	637	0	7
BL061		G12V	Missense	Gain	25876	S	V		MSKCC	chr12	25398284	25398284	C	-	NA	NA	NA	NA	NA	NA	2
B45		G12V	Missense	NA	25876	U	U	Medium	BGI	chr12	25398284	25398284	C	A	NA	NA	NA	NA	NA	NA	42
TCGA-E9-A1NG-01	Breast (TCGA 2015)	G12V	Missense	Diploid	25876	U	U	Medium	genome.wustl.edu;unc.edu	chr12	25398284	25398284	C	A	0.15	NA	139	24	76	0	22
TCGA-C8-A131-01	Breast (TCGA 2015)	G12V	Missense	Gain	25876	U	U	Medium	genome.wustl.edu;unc.edu	chr12	25398284	25398284	C	A	0.38	NA	159	96	229	0	50
TCGA-AR-A1AS-01	Breast (TCGA 2015)	G12V	Missense	Diploid	25876	U	U	Medium	genome.wustl.edu;unc.edu	chr12	25398284	25398284	C	A	0.30	NA	82	35	264	0	32
TCGA-C8-A131-01	Breast (TCGA pub)	G12V	Missense	Diploid	25876	S	U	Medium	WashU	chr12	25398284	25398284	C	A	NA	NA	NA	NA	NA	NA	41
TCGA-AR-A1AS-01	Breast (TCGA pub)	G12V	Missense	Diploid	25876	S	U	Medium	WashU	chr12	25398284	25398284	C	A	NA	NA	NA	NA	NA	NA	33
TCGA-C8-A131-01	Breast (TCGA)	G12V	Missense	Gain	25876	S	U	Medium	WashU	chr12	25398284	25398284	C	A	NA	NA	NA	NA	NA	NA	42
TCGA-AR-A1AS-01	Breast (TCGA)	G12V	Missense	Diploid	25876	S	U	Medium	WashU	chr12	25398284	25398284	C	A	NA	NA	NA	NA	NA	NA	28
TCGA-E9-A1NG-01	Breast (TCGA)	G12V	Missense	Diploid	25876	S	U	Medium	WashU	chr12	25398284	25398284	C	A	NA	NA	NA	NA	NA	NA	14
YAPC_PANCREAS	CCLE (Novartis/Broad 2012)	G12V	Missense	AMP	25876	U	U	Medium	Broad	chr12	25398284	25398284	C	A	0.77	NA	46	154	NA	NA	28
SW900_LUNG	CCLE (Novartis/Broad 2012)	G12V	Missense	AMP	25876	U	U	Medium	Broad	chr12	25398284	25398284	C	A	0.64	NA	65	117	NA	NA	52
SW620_LARGE_INTE...	CCLE (Novartis/Broad 2012)	G12V	Missense	AMP	25876	U	U	Medium	Broad	chr12	25398284	25398284	C	A	1.00	NA	0	291	NA	NA	60
SW480_LARGE_INTE...	CCLE (Novartis/Broad 2012)	G12V	Missense	AMP	25876	U	U	Medium	Broad	chr12	25398284	25398284	C	A	1.00	NA	0	200	NA	NA	63
SW403_LARGE_INTE...	CCLE (Novartis/Broad 2012)	G12V	Missense	Diploid	25876	U	U	Medium	Broad	chr12	25398284	25398284	C	A	0.62	NA	292	485	NA	NA	73
SNU213_PANCREAS	CCLE (Novartis/Broad 2012)	G12V	Missense	Gain	25876	U	U	Medium	Broad	chr12	25398284	25398284	C	A	0.72	NA	40	102	NA	NA	34
SNGM_ENDOMETRIUM	CCLE (Novartis/Broad 2012)	G12V	Missense	Diploid	25876	U	U	Medium	Broad	chr12	25398284	25398284	C	A	0.39	NA	46	30	NA	NA	264
HUPT4_PANCREAS	CCLE (Novartis/Broad 2012)	G12V	Missense	Diploid	25876	U	U	Medium	Broad	chr12	25398284	25398284	C	A	0.68	NA	42	90	NA	NA	27
HMC18_BREAST	CCLE (Novartis/Broad 2012)	G12V	Missense	Gain	25876	U	U	Medium	Broad	chr12	25398284	25398284	C	A	0.73	NA	51	135	NA	NA	47
HCC56_LARGE_INTE...	CCLE (Novartis/Broad 2012)	G12V	Missense	ShallowDel	25876	U	U	Medium	Broad	chr12	25398284	25398284	C	A	1.00	NA	0	82	NA	NA	48
COLO668_LUNG	CCLE (Novartis/Broad 2012)	G12V	Missense	ShallowDel	25876	U	U	Medium	Broad	chr12	25398284	25398284	C	A	0.96	NA	2	55	NA	NA	62
CFPAC1_PANCREAS	CCLE (Novartis/Broad 2012)	G12V	Missense	AMP	25876	U	U	Medium	Broad	chr12	25398284	25398284	C	A	0.64	NA	38	68	NA	NA	24
CAPAN2_PANCREAS	CCLE (Novartis/Broad 2012)	G12V	Missense	Diploid	25876	U	U	Medium	Broad	chr12	25398284	25398284	C	A	0.43	NA	98	75	NA	NA	23
CAPAN1_PANCREAS	CCLE (Novartis/Broad 2012)	G12V	Missense	ShallowDel	25876	U	U	Medium	Broad	chr12	25398284	25398284	C	A	0.99	NA	1	76	NA	NA	35
CORL23_LUNG	CCLE (Novartis/Broad 2012)	G12V	Missense	AMP	25876	U	U	Medium	Broad	chr12	25398284	25398284	C	A	1.00	NA	0	934	NA	NA	51
DANG_PANCREAS	CCLE (Novartis/Broad 2012)	G12V	Missense	AMP	25876	U	U	Medium	Broad	chr12	25398284	25398284	C	A	0.90	NA	80	761	NA	NA	35
KP3_PANCREAS	CCLE (Novartis/Broad 2012)	G12V	Missense	Gain	25876	U	U	Medium	Broad	chr12	25398284	25398284	C	A	0.99	NA	1	98	NA	NA	25
LCLC97TM1_LUNG	CCLE (Novartis/Broad 2012)	G12V	Missense	Gain	25876	U	U	Medium	Broad	chr12	25398284	25398284	C	A	0.98	NA	3	180	NA	NA	42
NCIH2444_LUNG	CCLE (Novartis/Broad 2012)	G12V	Missense	Gain	25876	U	U	Medium	Broad	chr12	25398284	25398284	C	A	1.00	NA	0	148	NA	NA	21
NCIH441_LUNG	CCLE (Novartis/Broad 2012)	G12V	Missense	AMP	25876	U	U	Medium	Broad	chr12	25398284	25398284	C	A	0.48	NA	447	408	NA	NA	68
NCIH727_LUNG	CCLE (Novartis/Broad 2012)	G12V	Missense	AMP	25876	U	U	Medium	Broad	chr12	25398284	25398284	C	A	0.78	NA	81	288	NA	NA	72
PANC0327_PANCREAS	CCLE (Novartis/Broad 2012)	G12V	Missense	Gain	25876	U	U	Medium	Broad	chr12	25398284	25398284	C	A	0.56	NA	330	415	NA	NA	25
PATU8902_PANCREAS	CCLE (Novartis/Broad 2012)	G12V	Missense	Gain	25876	U	U	Medium	Broad	chr12	25398284	25398284	C	A	0.69	NA	75	169	NA	NA	37
QGP1_PANCREAS	CCLE (Novartis/Broad 2012)	G12V	Missense	AMP	25876	U	U	Medium	Broad	chr12	25398284	25398284	C	A	0.69	NA	43	95	NA	NA	33
RCM1_LARGE_INTES...	CCLE (Novartis/Broad 2012)	G12V	Missense	Diploid	25876	U	U	Medium	Broad	chr12	25398284	25398284	C	A	1.00	NA	0	83	NA	NA	53
RERFLCAD2_LUNG	CCLE (Novartis/Broad 2012)	G12V	Missense	Gain	25876	U	U	Medium	Broad	chr12	25398284	25398284	C	A	0.99	NA	1	113	NA	NA	70
RKN_SOFT_TISSUE	CCLE (Novartis/Broad 2012)	G12V	Missense	AMP	25876	U	U	Medium	Broad	chr12	25398284	25398284	C	A	1.00	NA	0	307	NA	NA	45
SH10TC_STOMACH	CCLE (Novartis/Broad 2012)	G12V	Missense	AMP	25876	U	U	Medium	Broad	chr12	25398284	25398284	C	A	0.89	NA	96	754	NA	NA	64
SHP77_LUNG	CCLE (Novartis/Broad 2012)	G12V	Missense	ShallowDel	25876	U	U	Medium	Broad	chr12	25398284	25398284	C	A	0.97	NA	2	59	NA	NA	73
SKCO1_LARGE_INTE...	CCLE (Novartis/Broad 2012)	G12V	Missense	AMP	25876	U	U	Medium	Broad	chr12	25398284	25398284	C	A	0.76	NA	210	659	NA	NA	54
TCGA-EA-A4BA-01	Cervical (TCGA)	G12V	Missense	Diploid	25876	S	U	Medium	WashU	chr12	25398284	25398284	C	A	NA	NA	NA	NA	NA	NA	43
TCGA-EK-A2R9-01	Cervical (TCGA)	G12V	Missense	Diploid	25876	S	U	Medium	WashU	chr12	25398284	25398284	C	A	NA	NA	NA	NA	NA	NA	55
930	Cholangiocarcinoma (NCCS)	G12V	Missense	NA	25876	U	U	Medium	nccs	chr12	25398284	25398284	C	A	NA	NA	NA	NA	NA	NA	6
587398	Colorectal (Genentech)	G12V	Missense	NA	25876	U	V	Medium	Genentech	chr12	25398284	25398284	C	A	NA	NA	NA	NA	NA	NA	70
587392	Colorectal (Genentech)	G12V	Missense	NA	25876	U	V	Medium	Genentech	chr12	25398284	25398284	C	A	NA	NA	NA	NA	NA	NA	90
587384	Colorectal (Genentech)	G12V	Missense	NA	25876	U	V	Medium	Genentech	chr12	25398284	25398284	C	A	NA	NA	NA	NA	NA	NA	65
587372	Colorectal (Genentech)	G12V	Missense	NA	25876	U	V	Medium	Genentech	chr12	25398284	25398284	C	A	NA	NA	NA	NA	NA	NA	35
587368	Colorectal (Genentech)	G12V	Missense	NA	25876	U	V	Medium	Genentech	chr12	25398284	25398284	C	A	NA	NA	NA	NA	NA	NA	58
587356	Colorectal (Genentech)	G12V	Missense	NA	25876	U	V	Medium	Genentech	chr12	25398284	25398284	C	A	NA	NA	NA	NA	NA	NA	67
587354	Colorectal (Genentech)	G12V	Missense	NA	25876	U	V	Medium	Genentech	chr12	25398284	25398284	C	A	NA	NA	NA	NA	NA	NA	56
587278	Colorectal (Genentech)	G12V	Missense	NA	25876	U	V	Medium	Genentech	chr12	25398284	25398284	C	A	NA	NA	NA	NA	NA	NA	1572
587268	Colorectal (Genentech)	G12V	Missense	NA	25876	U	V	Medium	Genentech	chr12	25398284	25398284	C	A	NA	NA	NA	NA	NA	NA	82
587244	Colorectal (Genentech)	G12V	Missense	NA	25876	U	V	Medium	Genentech	chr12	25398284	25398284	C	A	NA	NA	NA	NA	NA	NA	47
587288	Colorectal (Genentech)	G12V	Missense	NA	25876	U	U	Medium	Genentech	chr12	25398284	25398284	C	A	NA	NA	NA	NA	NA	NA	101
587302	Colorectal (Genentech)	G12V	Missense	NA	25876	U	V	Medium	Genentech	chr12	25398284	25398284	C	A	NA	NA	NA	NA	NA	NA	120
587334	Colorectal (Genentech)	G12V	Missense	NA	25876	U	V	Medium	Genentech	chr12	25398284	25398284	C	A	NA	NA	NA	NA	NA	NA	96
587348	Colorectal (Genentech)	G12V	Missense	NA	25876	U	V	Medium	Genentech	chr12	25398284	25398284	C	A	NA	NA	NA	NA	NA	NA	41
TCGA-AG-A020-01	Colorectal (TCGA pub)	G12V	Missense	Diploid	25876	S	U	Medium	Broad	chr12	25398284	25398284	C	A	NA	NA	NA	NA	NA	NA	59
TCGA-AG-A00C-01	Colorectal (TCGA pub)	G12V	Missense	Diploid	25876	S	V	Medium	Baylor	chr12	25398284	25398284	C	A	NA	NA	NA	NA	NA	NA	52
TCGA-AG-A008-01	Colorectal (TCGA pub)	G12V	Missense	Diploid	25876	S	V	Medium	Baylor	chr12	25398284	25398284	C	A	NA	NA	NA	NA	NA	NA	42
TCGA-AA-3854-01	Colorectal (TCGA pub)	G12V	Missense	Diploid	25876	S	U	Medium	Broad	chr12	25398284	25398284	C	A	NA	NA	NA	NA	NA	NA	108
TCGA-AA-3837-01	Colorectal (TCGA pub)	G12V	Missense	Diploid	25876	S	U	Medium	Broad	chr12	25398284	25398284	C	A	NA	NA	NA	NA	NA	NA	102
TCGA-AA-3558-01	Colorectal (TCGA pub)	G12V	Missense	Diploid	25876	S	V	Medium	Baylor	chr12	25398284	25398284	C	A	NA	NA	NA	NA	NA	NA	93
TCGA-AA-3530-01	Colorectal (TCGA pub)	G12V	Missense	Diploid	25876	S	U	Medium	Broad	chr12	25398284	25398284	C	A	NA	NA	NA	NA	NA	NA	69
TCGA-A6-2683-01	Colorectal (TCGA pub)	G12V	Missense	Diploid	25876	S	V	Medium	Baylor	chr12	25398284	25398284	C	A	NA	NA	NA	NA	NA	NA	70
TCGA-AA-3520-01	Colorectal (TCGA pub)	G12V	Missense	Diploid	25876	S	V	Medium	Baylor	chr12	25398284	25398284	C	A	NA	NA	NA	NA	NA	NA	54
TCGA-AA-A00K-01	Colorectal (TCGA pub)	G12V	Missense	Gain	25876	S	U	Medium	Baylor	chr12	25398284	25398284	C	A	NA	NA	NA	NA	NA	NA	94
TCGA-AA-A01F-01	Colorectal (TCGA pub)	G12V	Missense	ShallowDel	25876	S	V	Medium	Baylor	chr12	25398284	25398284	C	A	NA	NA	NA	NA	NA	NA	48
TCGA-AA-A01I-01	Colorectal (TCGA pub)	G12V	Missense	Gain	25876	S	U	Medium	Broad	chr12	25398284	25398284	C	A	NA	NA	NA	NA	NA	NA	79
TCGA-AA-A01K-01	Colorectal (TCGA pub)	G12V	Missense	Diploid	25876	S	U	Medium	Broad	chr12	25398284	25398284	C	A	NA	NA	NA	NA	NA	NA	117
TCGA-AA-A01X-01	Colorectal (TCGA pub)	G12V	Missense	Diploid	25876	S	U	Medium	Broad	chr12	25398284	25398284	C	A	NA	NA	NA	NA	NA	NA	46
TCGA-AA-A029-01	Colorectal (TCGA pub)	G12V	Missense	Gain	25876	S	U	Medium	Broad	chr12	25398284	25398284	C	A	NA	NA	NA	NA	NA	NA	82
TCGA-AA-A02Y-01	Colorectal (TCGA pub)	G12V	Missense	Gain	25876	S	U	Medium	Broad	chr12	25398284	25398284	C	A	NA	NA	NA	NA	NA	NA	102
TCGA-AF-2692-01	Colorectal (TCGA pub)	G12V	Missense	Diploid	25876	S	V	Medium	Baylor	chr12	25398284	25398284	C	A	NA	NA	NA	NA	NA	NA	32
TCGA-AG-3575-01	Colorectal (TCGA pub)	G12V	Missense	Diploid	25876	S	V	Medium	Baylor	chr12	25398284	25398284	C	A	NA	NA	NA	NA	NA	NA	42
TCGA-AG-3586-01	Colorectal (TCGA pub)	G12V	Missense	Diploid	25876	S	V	Medium	Baylor	chr12	25398284	25398284	C	A	NA	NA	NA	NA	NA	NA	39
TCGA-AG-3594-01	Colorectal (TCGA pub)	G12V	Missense	Gain	25876	S	V	Medium	Baylor	chr12	25398284	25398284	C	A	NA	NA	NA	NA	NA	NA	30
TCGA-AG-3726-01	Colorectal (TCGA pub)	G12V	Missense	Gain	25876	S	U	Medium	Broad	chr12	25398284	25398284	C	A	NA	NA	NA	NA	NA	NA	110
TCGA-AG-4005-01	Colorectal (TCGA pub)	G12V	Missense	Diploid	25876	S	U	Medium	Broad	chr12	25398284	25398284	C	A	NA	NA	NA	NA	NA	NA	78
TCGA-AG-3726-01	Colorectal (TCGA)	G12V	Missense	Gain	25876	S	U	Medium	Broad	chr12	25398284	25398284	C	A	NA	NA	NA	NA	NA	NA	111
TCGA-AG-3594-01	Colorectal (TCGA)	G12V	Missense	Gain	25876	S	U	Medium	Baylor	chr12	25398284	25398284	C	A	NA	NA	NA	NA	NA	NA	30
TCGA-AG-3586-01	Colorectal (TCGA)	G12V	Missense	Diploid	25876	S	U	Medium	Baylor	chr12	25398284	25398284	C	A	NA	NA	NA	NA	NA	NA	39
TCGA-AG-3575-01	Colorectal (TCGA)	G12V	Missense	Diploid	25876	S	U	Medium	Baylor	chr12	25398284	25398284	C	A	NA	NA	NA	NA	NA	NA	41
TCGA-AF-2692-01	Colorectal (TCGA)	G12V	Missense	Diploid	25876	S	U	Medium	Baylor	chr12	25398284	25398284	C	A	NA	NA	NA	NA	NA	NA	33
TCGA-AA-A02Y-01	Colorectal (TCGA)	G12V	Missense	Gain	25876	S	U	Medium	Broad	chr12	25398284	25398284	C	A	NA	NA	NA	NA	NA	NA	102
TCGA-AA-A029-01	Colorectal (TCGA)	G12V	Missense	Gain	25876	S	U	Medium	Broad	chr12	25398284	25398284	C	A	NA	NA	NA	NA	NA	NA	82
TCGA-AA-A01X-01	Colorectal (TCGA)	G12V	Missense	Diploid	25876	S	U	Medium	Broad	chr12	25398284	25398284	C	A	NA	NA	NA	NA	NA	NA	46
TCGA-AA-A01K-01	Colorectal (TCGA)	G12V	Missense	Diploid	25876	S	U	Medium	Broad	chr12	25398284	25398284	C	A	NA	NA	NA	NA	NA	NA	117
TCGA-AA-A01I-01	Colorectal (TCGA)	G12V	Missense	Gain	25876	S	U	Medium	Broad	chr12	25398284	25398284	C	A	NA	NA	NA	NA	NA	NA	79
TCGA-AA-A01F-01	Colorectal (TCGA)	G12V	Missense	ShallowDel	25876	S	V	Medium	Baylor	chr12	25398284	25398284	C	A	NA	NA	NA	NA	NA	NA	48
TCGA-AA-A00K-01	Colorectal (TCGA)	G12V	Missense	Gain	25876	S	U	Medium	Baylor	chr12	25398284	25398284	C	A	NA	NA	NA	NA	NA	NA	94
TCGA-AA-3520-01	Colorectal (TCGA)	G12V	Missense	Diploid	25876	S	V	Medium	Baylor	chr12	25398284	25398284	C	A	NA	NA	NA	NA	NA	NA	54
TCGA-A6-2683-01	Colorectal (TCGA)	G12V	Missense	Diploid	25876	S	V	Medium	Baylor	chr12	25398284	25398284	C	A	NA	NA	NA	NA	NA	NA	71
TCGA-AA-3530-01	Colorectal (TCGA)	G12V	Missense	Diploid	25876	S	U	Medium	Broad	chr12	25398284	25398284	C	A	NA	NA	NA	NA	NA	NA	68
TCGA-AA-3558-01	Colorectal (TCGA)	G12V	Missense	Diploid	25876	S	V	Medium	Baylor	chr12	25398284	25398284	C	A	NA	NA	NA	NA	NA	NA	94
TCGA-AA-3837-01	Colorectal (TCGA)	G12V	Missense	Diploid	25876	S	U	Medium	Broad	chr12	25398284	25398284	C	A	NA	NA	NA	NA	NA	NA	102
TCGA-AA-3844-01	Colorectal (TCGA)	G12V	Missense	Gain	25876	S	U	Medium	Broad	chr12	25398284	25398284	C	A	NA	NA	NA	NA	NA	NA	87
TCGA-AA-3854-01	Colorectal (TCGA)	G12V	Missense	Diploid	25876	S	U	Medium	Broad	chr12	25398284	25398284	C	A	NA	NA	NA	NA	NA	NA	108
TCGA-AG-4005-01	Colorectal (TCGA)	G12V	Missense	Diploid	25876	S	U	Medium	Broad	chr12	25398284	25398284	C	A	NA	NA	NA	NA	NA	NA	80
TCGA-AG-A008-01	Colorectal (TCGA)	G12V	Missense	Diploid	25876	S	U	Medium	Baylor	chr12	25398284	25398284	C	A	NA	NA	NA	NA	NA	NA	39
TCGA-AG-A00C-01	Colorectal (TCGA)	G12V	Missense	ShallowDel	25876	S	U	Medium	Baylor	chr12	25398284	25398284	C	A	NA	NA	NA	NA	NA	NA	52
TCGA-AG-A020-01	Colorectal (TCGA)	G12V	Missense	Diploid	25876	S	U	Medium	Broad	chr12	25398284	25398284	C	A	NA	NA	NA	NA	NA	NA	59
EV-036-P	Colorectal (MSKCC)	G12V	Missense	NA	25876	S	U	Medium	MSKCC	chr12	25398284	25398284	C	A	0.21	0.00	225	60	1435	2	6
EV-036-M	Colorectal (MSKCC)	G12V	Missense	NA	25876	S	U	Medium	MSKCC	chr12	25398284	25398284	C	A	0.05	0.00	125	6	1435	2	8
EV-029-P	Colorectal (MSKCC)	G12V	Missense	NA	25876	S	U	Medium	MSKCC	chr12	25398284	25398284	C	A	0.25	0.00	550	180	1435	2	4
EV-029-M	Colorectal (MSKCC)	G12V	Missense	NA	25876	S	U	Medium	MSKCC	chr12	25398284	25398284	C	A	0.23	0.00	679	198	1435	2	4
EV-004-M	Colorectal (MSKCC)	G12V	Missense	NA	25876	S	U	Medium	MSKCC	chr12	25398284	25398284	C	A	0.28	0.00	151	60	1435	2	8
EV-004-P	Colorectal (MSKCC)	G12V	Missense	NA	25876	S	U	Medium	MSKCC	chr12	25398284	25398284	C	A	0.59	0.00	18	26	1435	2	8
EV-048-M	Colorectal (MSKCC)	G12V	Missense	NA	25876	S	U	Medium	MSKCC	chr12	25398284	25398284	C	A	0.27	0.00	778	294	1435	2	7
EV-048-P	Colorectal (MSKCC)	G12V	Missense	NA	25876	S	U	Medium	MSKCC	chr12	25398284	25398284	C	A	0.24	0.00	987	315	1435	2	9
EV-051-M	Colorectal (MSKCC)	G12V	Missense	NA	25876	S	U	Medium	MSKCC	chr12	25398284	25398284	C	A	0.42	0.00	863	632	1435	2	9
EV-051-P	Colorectal (MSKCC)	G12V	Missense	NA	25876	S	U	Medium	MSKCC	chr12	25398284	25398284	C	A	0.40	0.00	1264	857	1435	2	12
SJINF019	ALL (St. Jude)	G12V	Missense	NA	25876	S	U	Medium	WashU	chr12	25398284	25398284	C	A	0.21	NA	26	7	28	0	3
SJINF011	ALL (St. Jude)	G12V	Missense	NA	25876	S	U	Medium	WashU	chr12	25398284	25398284	C	A	0.17	NA	48	10	28	0	4
LUAD-E01278	Lung adeno (Broad)	G12V	Missense	Diploid	25876	U	U	Medium	Broad	chr12	25398284	25398284	C	A	NA	NA	NA	NA	NA	NA	268
LUAD-NYU408	Lung adeno (Broad)	G12V	Missense	Diploid	25876	U	U	Medium	Broad	chr12	25398284	25398284	C	A	NA	NA	NA	NA	NA	NA	596
LUAD-S00484	Lung adeno (Broad)	G12V	Missense	Diploid	25876	U	U	Medium	Broad	chr12	25398284	25398284	C	A	NA	NA	NA	NA	NA	NA	338
LUAD-S01354	Lung adeno (Broad)	G12V	Missense	Diploid	25876	U	U	Medium	Broad	chr12	25398284	25398284	C	A	NA	NA	NA	NA	NA	NA	145
LUAD_E00623	Lung adeno (Broad)	G12V	Missense	Diploid	25876	U	U	Medium	Broad	chr12	25398284	25398284	C	A	NA	NA	NA	NA	NA	NA	736
SC6470	LUAD (MSKCC)	G12V	Missense	NA	25876	U	U	Medium	NA	chr12	25398284	25398284	C	A	0.45	NA	16	13	17	0	180
RI1933	LUAD (MSKCC)	G12V	Missense	NA	25876	U	U	Medium	NA	chr12	25398284	25398284	C	A	0.36	NA	82	47	17	0	464
TCGA-97-7554-01	Lung adeno (TCGA pub)	G12V	Missense	AMP	25876	U	U	Medium	Broad	chr12	25398284	25398284	C	A	0.26	NA	20	7	NA	NA	395
TCGA-95-7567-01	Lung adeno (TCGA pub)	G12V	Missense	Gain	25876	U	U	Medium	Broad	chr12	25398284	25398284	C	A	0.56	NA	11	14	NA	NA	853
TCGA-44-6146-01	Lung adeno (TCGA pub)	G12V	Missense	Diploid	25876	U	U	Medium	Broad	chr12	25398284	25398284	C	A	0.29	NA	20	8	NA	NA	38
TCGA-44-6145-01	Lung adeno (TCGA pub)	G12V	Missense	Diploid	25876	U	U	Medium	Broad	chr12	25398284	25398284	C	A	0.27	NA	19	7	NA	NA	265
TCGA-05-4390-01	Lung adeno (TCGA pub)	G12V	Missense	Gain	25876	U	U	Medium	Broad	chr12	25398284	25398284	C	A	0.45	NA	21	17	NA	NA	495
TCGA-05-4395-01	Lung adeno (TCGA pub)	G12V	Missense	Gain	25876	U	U	Medium	Broad	chr12	25398284	25398284	C	A	0.50	NA	15	15	NA	NA	218
TCGA-05-4433-01	Lung adeno (TCGA pub)	G12V	Missense	AMP	25876	U	U	Medium	Broad	chr12	25398284	25398284	C	A	0.47	NA	17	15	NA	NA	37
TCGA-38-4626-01	Lung adeno (TCGA pub)	G12V	Missense	Diploid	25876	U	U	Medium	Broad	chr12	25398284	25398284	C	A	0.16	NA	26	5	NA	NA	250
TCGA-55-6642-01	Lung adeno (TCGA pub)	G12V	Missense	Diploid	25876	U	U	Medium	Broad	chr12	25398284	25398284	C	A	0.30	NA	19	8	NA	NA	120
TCGA-55-6970-01	Lung adeno (TCGA pub)	G12V	Missense	Diploid	25876	U	U	Medium	Broad	chr12	25398284	25398284	C	A	0.31	NA	9	4	NA	NA	167
TCGA-55-7725-01	Lung adeno (TCGA pub)	G12V	Missense	Diploid	25876	U	U	Medium	Broad	chr12	25398284	25398284	C	A	0.23	NA	17	5	NA	NA	115
TCGA-55-7728-01	Lung adeno (TCGA pub)	G12V	Missense	Gain	25876	U	U	Medium	Broad	chr12	25398284	25398284	C	A	0.43	NA	28	21	NA	NA	95
TCGA-55-7815-01	Lung adeno (TCGA pub)	G12V	Missense	AMP	25876	U	U	Medium	Broad	chr12	25398284	25398284	C	A	0.21	NA	30	8	NA	NA	128
TCGA-55-7911-01	Lung adeno (TCGA pub)	G12V	Missense	Gain	25876	U	U	Medium	Broad	chr12	25398284	25398284	C	A	0.36	NA	16	9	NA	NA	193
TCGA-67-3773-01	Lung adeno (TCGA pub)	G12V	Missense	Diploid	25876	U	U	Medium	Broad	chr12	25398284	25398284	C	A	0.28	NA	18	7	NA	NA	90
TCGA-73-4659-01	Lung adeno (TCGA pub)	G12V	Missense	Diploid	25876	U	U	Medium	Broad	chr12	25398284	25398284	C	A	0.17	NA	20	4	NA	NA	187
TCGA-75-7027-01	Lung adeno (TCGA pub)	G12V	Missense	Gain	25876	U	U	Medium	Broad	chr12	25398284	25398284	C	A	0.40	NA	25	17	NA	NA	205
TCGA-78-7161-01	Lung adeno (TCGA pub)	G12V	Missense	Gain	25876	U	U	Medium	Broad	chr12	25398284	25398284	C	A	0.42	NA	7	5	NA	NA	152
TCGA-78-7540-01	Lung adeno (TCGA pub)	G12V	Missense	Diploid	25876	U	U	Medium	Broad	chr12	25398284	25398284	C	A	0.55	NA	9	11	NA	NA	26
TCGA-91-6828-01	Lung adeno (TCGA pub)	G12V	Missense	Gain	25876	U	U	Medium	Broad	chr12	25398284	25398284	C	A	0.48	NA	16	15	NA	NA	287
TCGA-91-6828-01	Lung adeno (TCGA)	G12V	Missense	Gain	25876	S	U	Medium	Broad	chr12	25398284	25398284	C	A	0.48	NA	16	15	NA	NA	287
TCGA-78-7540-01	Lung adeno (TCGA)	G12V	Missense	Diploid	25876	S	U	Medium	Broad	chr12	25398284	25398284	C	A	0.55	NA	9	11	NA	NA	26
TCGA-78-7161-01	Lung adeno (TCGA)	G12V	Missense	Gain	25876	S	U	Medium	Broad	chr12	25398284	25398284	C	A	0.42	NA	7	5	NA	NA	152
TCGA-75-7027-01	Lung adeno (TCGA)	G12V	Missense	Gain	25876	S	U	Medium	Broad	chr12	25398284	25398284	C	A	0.40	NA	25	17	NA	NA	205
TCGA-73-4659-01	Lung adeno (TCGA)	G12V	Missense	Diploid	25876	S	U	Medium	Broad	chr12	25398284	25398284	C	A	0.17	NA	20	4	NA	NA	187
TCGA-67-3773-01	Lung adeno (TCGA)	G12V	Missense	Diploid	25876	S	U	Medium	Broad	chr12	25398284	25398284	C	A	0.28	NA	18	7	NA	NA	90
TCGA-55-7911-01	Lung adeno (TCGA)	G12V	Missense	Gain	25876	S	U	Medium	Broad	chr12	25398284	25398284	C	A	0.36	NA	16	9	NA	NA	193
TCGA-55-7815-01	Lung adeno (TCGA)	G12V	Missense	AMP	25876	S	U	Medium	Broad	chr12	25398284	25398284	C	A	0.21	NA	30	8	NA	NA	128
TCGA-55-7728-01	Lung adeno (TCGA)	G12V	Missense	Gain	25876	S	U	Medium	Broad	chr12	25398284	25398284	C	A	0.43	NA	28	21	NA	NA	95
TCGA-55-7725-01	Lung adeno (TCGA)	G12V	Missense	Diploid	25876	S	U	Medium	Broad	chr12	25398284	25398284	C	A	0.23	NA	17	5	NA	NA	115
TCGA-55-6970-01	Lung adeno (TCGA)	G12V	Missense	Diploid	25876	S	U	Medium	Broad	chr12	25398284	25398284	C	A	0.31	NA	9	4	NA	NA	167
TCGA-55-6642-01	Lung adeno (TCGA)	G12V	Missense	Diploid	25876	S	U	Medium	Broad	chr12	25398284	25398284	C	A	0.30	NA	19	8	NA	NA	120
TCGA-38-4626-01	Lung adeno (TCGA)	G12V	Missense	Diploid	25876	S	U	Medium	Broad	chr12	25398284	25398284	C	A	0.16	NA	26	5	NA	NA	250
TCGA-05-4433-01	Lung adeno (TCGA)	G12V	Missense	AMP	25876	S	U	Medium	Broad	chr12	25398284	25398284	C	A	0.47	NA	17	15	NA	NA	37
TCGA-05-4395-01	Lung adeno (TCGA)	G12V	Missense	Gain	25876	S	U	Medium	Broad	chr12	25398284	25398284	C	A	0.50	NA	15	15	NA	NA	218
TCGA-05-4390-01	Lung adeno (TCGA)	G12V	Missense	Gain	25876	S	U	Medium	Broad	chr12	25398284	25398284	C	A	0.45	NA	21	17	NA	NA	495
TCGA-44-6145-01	Lung adeno (TCGA)	G12V	Missense	Diploid	25876	S	U	Medium	Broad	chr12	25398284	25398284	C	A	0.27	NA	19	7	NA	NA	265
TCGA-44-6146-01	Lung adeno (TCGA)	G12V	Missense	Diploid	25876	S	U	Medium	Broad	chr12	25398284	25398284	C	A	0.29	NA	20	8	NA	NA	38
TCGA-95-7567-01	Lung adeno (TCGA)	G12V	Missense	Gain	25876	S	U	Medium	Broad	chr12	25398284	25398284	C	A	0.56	NA	11	14	NA	NA	853
TCGA-97-7554-01	Lung adeno (TCGA)	G12V	Missense	AMP	25876	S	U	Medium	Broad	chr12	25398284	25398284	C	A	0.26	NA	20	7	NA	NA	395
17316	Lung adeno (TSP)	G12V	Missense	NA	25876	U	U	Medium	Broad	chr12	25398284	25398284	C	A	NA	NA	NA	NA	NA	NA	4
17292	Lung adeno (TSP)	G12V	Missense	NA	25876	U	U	Medium	Broad	chr12	25398284	25398284	C	A	NA	NA	NA	NA	NA	NA	1
16802	Lung adeno (TSP)	G12V	Missense	NA	25876	U	U	Medium	Broad	chr12	25398284	25398284	C	A	NA	NA	NA	NA	NA	NA	13
16748	Lung adeno (TSP)	G12V	Missense	NA	25876	U	U	Medium	Broad	chr12	25398284	25398284	C	A	NA	NA	NA	NA	NA	NA	3
16861	Lung adeno (TSP)	G12V	Missense	NA	25876	U	U	Medium	Broad	chr12	25398284	25398284	C	A	NA	NA	NA	NA	NA	NA	5
17146	Lung adeno (TSP)	G12V	Missense	NA	25876	U	U	Medium	Broad	chr12	25398284	25398284	C	A	NA	NA	NA	NA	NA	NA	1
17150	Lung adeno (TSP)	G12V	Missense	NA	25876	U	U	Medium	Broad	chr12	25398284	25398284	C	A	NA	NA	NA	NA	NA	NA	1
TCGA-G8-6906-01	DLBC (TCGA)	G12V	Missense	Diploid	25876	S	U	Medium	Baylor	chr12	25398284	25398284	C	A	0.42	NA	122	89	165	0	3511
MM-0364	MM (Broad)	G12V	Missense	NA	25876	U	U	Medium	Broad	chr12	25398284	25398284	C	A	NA	NA	NA	NA	NA	NA	45
SW_620	NCI-60	G12V	Missense	AMP	25876	U	U	Medium	discover.nci.nih.gov	chr12	25398284	25398284	C	A	NA	NA	NA	NA	NA	NA	241
OVCAR_5	NCI-60	G12V	Missense	AMP	25876	U	U	Medium	discover.nci.nih.gov	chr12	25398284	25398284	C	A	NA	NA	NA	NA	NA	NA	97
NPC3D	NPC (Singapore)	G12V	Missense	NA	25876	U	U	Medium	NA	chr12	25398284	25398284	C	A	NA	NA	NA	NA	NA	NA	45
TCGA-25-1316-01	Ovarian (TCGA pub)	G12V	Missense	Diploid	25876	S	V	Medium	WashU	chr12	25398284	25398284	C	A	NA	NA	NA	NA	NA	NA	13
TCGA-24-2038-01	Ovarian (TCGA pub)	G12V	Missense	Gain	25876	S	V	Medium	Broad	chr12	25398284	25398284	C	A	NA	NA	NA	NA	NA	NA	10
TCGA-25-1316-01	Ovarian (TCGA)	G12V	Missense	Diploid	25876	S	V	Medium	WashU	chr12	25398284	25398284	C	A	NA	NA	NA	NA	NA	NA	15
TCGA-24-2038-01	Ovarian (TCGA)	G12V	Missense	Gain	25876	U	U	Medium	Broad	chr12	25398284	25398284	C	A	NA	NA	NA	NA	NA	NA	11
PCSI0046_T	Pancreas (ICGC)	G12V	Missense	NA	25876	S	V	Medium	oicr.on.ca	chr12	25398284	25398284	C	A	NA	NA	NA	NA	NA	NA	12
PCSI0044_T	Pancreas (ICGC)	G12V	Missense	NA	25876	S	U	Medium	oicr.on.ca	chr12	25398284	25398284	C	A	NA	NA	NA	NA	NA	NA	21
PCSI0023_T	Pancreas (ICGC)	G12V	Missense	NA	25876	S	V	Medium	oicr.on.ca	chr12	25398284	25398284	C	A	NA	NA	NA	NA	NA	NA	13
PCSI0007_T	Pancreas (ICGC)	G12V	Missense	NA	25876	S	V	Medium	oicr.on.ca	chr12	25398284	25398284	C	A	NA	NA	NA	NA	NA	NA	18
PACA-98-T	Pancreas (ICGC)	G12V	Missense	NA	25876	S	V	Medium	Baylor	chr12	25398284	25398284	C	A	NA	NA	NA	NA	NA	NA	26
ICGC_0049_TD	Pancreas (ICGC)	G12V	Missense	NA	25876	S	V	Medium	qcmg.uq.edu.au	chr12	25398284	25398284	C	A	NA	NA	NA	NA	NA	NA	12
ICGC_0048_TD	Pancreas (ICGC)	G12V	Missense	NA	25876	S	V	Medium	qcmg.uq.edu.au	chr12	25398284	25398284	C	A	NA	NA	NA	NA	NA	NA	16
ICGC_0043_TD	Pancreas (ICGC)	G12V	Missense	NA	25876	S	V	Medium	qcmg.uq.edu.au	chr12	25398284	25398284	C	A	NA	NA	NA	NA	NA	NA	19
ICGC_0040_TD	Pancreas (ICGC)	G12V	Missense	NA	25876	S	V	Medium	qcmg.uq.edu.au	chr12	25398284	25398284	C	A	NA	NA	NA	NA	NA	NA	7
ICGC_0032_TD	Pancreas (ICGC)	G12V	Missense	NA	25876	S	V	Medium	qcmg.uq.edu.au	chr12	25398284	25398284	C	A	NA	NA	NA	NA	NA	NA	13
ICGC_0031_TD	Pancreas (ICGC)	G12V	Missense	NA	25876	S	V	Medium	qcmg.uq.edu.au	chr12	25398284	25398284	C	A	NA	NA	NA	NA	NA	NA	13
ICGC_0013_TD	Pancreas (ICGC)	G12V	Missense	NA	25876	S	V	Medium	qcmg.uq.edu.au	chr12	25398284	25398284	C	A	NA	NA	NA	NA	NA	NA	19
ICGC_0012_TD	Pancreas (ICGC)	G12V	Missense	NA	25876	S	V	Medium	qcmg.uq.edu.au	chr12	25398284	25398284	C	A	NA	NA	NA	NA	NA	NA	19
ICGC_0005_TD	Pancreas (ICGC)	G12V	Missense	NA	25876	S	V	Medium	qcmg.uq.edu.au	chr12	25398284	25398284	C	A	NA	NA	NA	NA	NA	NA	7
ICGC_0004_TD	Pancreas (ICGC)	G12V	Missense	NA	25876	S	V	Medium	qcmg.uq.edu.au	chr12	25398284	25398284	C	A	NA	NA	NA	NA	NA	NA	19
ICGC_0016_TD	Pancreas (ICGC)	G12V	Missense	NA	25876	S	V	Medium	qcmg.uq.edu.au	chr12	25398284	25398284	C	A	NA	NA	NA	NA	NA	NA	33
ICGC_0017_TD	Pancreas (ICGC)	G12V	Missense	NA	25876	S	V	Medium	qcmg.uq.edu.au	chr12	25398284	25398284	C	A	NA	NA	NA	NA	NA	NA	6
ICGC_0026_TD	Pancreas (ICGC)	G12V	Missense	NA	25876	S	V	Medium	qcmg.uq.edu.au	chr12	25398284	25398284	C	A	NA	NA	NA	NA	NA	NA	14
ICGC_0027_TD	Pancreas (ICGC)	G12V	Missense	NA	25876	S	V	Medium	qcmg.uq.edu.au	chr12	25398284	25398284	C	A	NA	NA	NA	NA	NA	NA	13
ICGC_0054_TD	Pancreas (ICGC)	G12V	Missense	NA	25876	S	V	Medium	qcmg.uq.edu.au	chr12	25398284	25398284	C	A	NA	NA	NA	NA	NA	NA	24
ICGC_0057_TD	Pancreas (ICGC)	G12V	Missense	NA	25876	S	V	Medium	qcmg.uq.edu.au	chr12	25398284	25398284	C	A	NA	NA	NA	NA	NA	NA	10
ICGC_0058_TD	Pancreas (ICGC)	G12V	Missense	NA	25876	S	V	Medium	qcmg.uq.edu.au	chr12	25398284	25398284	C	A	NA	NA	NA	NA	NA	NA	13
ICGC_0059_TD	Pancreas (ICGC)	G12V	Missense	NA	25876	S	V	Medium	qcmg.uq.edu.au	chr12	25398284	25398284	C	A	NA	NA	NA	NA	NA	NA	26
ICGC_0061_TD	Pancreas (ICGC)	G12V	Missense	NA	25876	S	V	Medium	qcmg.uq.edu.au	chr12	25398284	25398284	C	A	NA	NA	NA	NA	NA	NA	39
ICGC_0062_TD	Pancreas (ICGC)	G12V	Missense	NA	25876	S	V	Medium	qcmg.uq.edu.au	chr12	25398284	25398284	C	A	NA	NA	NA	NA	NA	NA	22
ICGC_0064_TD	Pancreas (ICGC)	G12V	Missense	NA	25876	S	V	Medium	qcmg.uq.edu.au	chr12	25398284	25398284	C	A	NA	NA	NA	NA	NA	NA	15
PACA-101-T	Pancreas (ICGC)	G12V	Missense	NA	25876	S	V	Medium	Baylor	chr12	25398284	25398284	C	A	NA	NA	NA	NA	NA	NA	14
PACA-104-T	Pancreas (ICGC)	G12V	Missense	NA	25876	S	V	Medium	Baylor	chr12	25398284	25398284	C	A	NA	NA	NA	NA	NA	NA	10
PACA-1130-T	Pancreas (ICGC)	G12V	Missense	NA	25876	S	V	Medium	Baylor	chr12	25398284	25398284	C	A	NA	NA	NA	NA	NA	NA	43
PACA-114-T	Pancreas (ICGC)	G12V	Missense	NA	25876	S	V	Medium	Baylor	chr12	25398284	25398284	C	A	NA	NA	NA	NA	NA	NA	18
PACA-115-T	Pancreas (ICGC)	G12V	Missense	NA	25876	S	V	Medium	Baylor	chr12	25398284	25398284	C	A	NA	NA	NA	NA	NA	NA	33
PACA-55-T	Pancreas (ICGC)	G12V	Missense	NA	25876	S	V	Medium	Baylor	chr12	25398284	25398284	C	A	NA	NA	NA	NA	NA	NA	7
PACA-57-T	Pancreas (ICGC)	G12V	Missense	NA	25876	S	V	Medium	Baylor	chr12	25398284	25398284	C	A	NA	NA	NA	NA	NA	NA	5
PACA-59-T	Pancreas (ICGC)	G12V	Missense	NA	25876	S	V	Medium	Baylor	chr12	25398284	25398284	C	A	NA	NA	NA	NA	NA	NA	15
PACA-73-T	Pancreas (ICGC)	G12V	Missense	NA	25876	S	V	Medium	Baylor	chr12	25398284	25398284	C	A	NA	NA	NA	NA	NA	NA	20
TCGA-IB-7889-01	Pancreas (TCGA)	G12V	Missense	Diploid	25876	S	U	Medium	Broad	chr12	25398284	25398284	C	A	NA	NA	NA	NA	NA	NA	65
TCGA-IB-7885-01	Pancreas (TCGA)	G12V	Missense	Diploid	25876	S	U	Medium	Broad	chr12	25398284	25398284	C	A	NA	NA	NA	NA	NA	NA	259
TCGA-IB-7645-01	Pancreas (TCGA)	G12V	Missense	Diploid	25876	S	U	Medium	Broad	chr12	25398284	25398284	C	A	NA	NA	NA	NA	NA	NA	61
TCGA-IB-7644-01	Pancreas (TCGA)	G12V	Missense	Diploid	25876	S	U	Medium	Broad	chr12	25398284	25398284	C	A	NA	NA	NA	NA	NA	NA	80
TCGA-HZ-A9TJ-01	Pancreas (TCGA)	G12V	Missense	Gain	25876	S	U	Medium	Broad	chr12	25398284	25398284	C	A	NA	NA	NA	NA	NA	NA	101
TCGA-HZ-A77P-01	Pancreas (TCGA)	G12V	Missense	Diploid	25876	S	U	Medium	Broad	chr12	25398284	25398284	C	A	NA	NA	NA	NA	NA	NA	60
TCGA-HZ-A77O-01	Pancreas (TCGA)	G12V	Missense	Gain	25876	S	U	Medium	Broad	chr12	25398284	25398284	C	A	NA	NA	NA	NA	NA	NA	49
TCGA-HZ-A49H-01	Pancreas (TCGA)	G12V	Missense	Diploid	25876	S	U	Medium	Broad	chr12	25398284	25398284	C	A	NA	NA	NA	NA	NA	NA	37
TCGA-HZ-8637-01	Pancreas (TCGA)	G12V	Missense	Diploid	25876	S	U	Medium	Broad	chr12	25398284	25398284	C	A	NA	NA	NA	NA	NA	NA	83
TCGA-HZ-8636-01	Pancreas (TCGA)	G12V	Missense	Gain	25876	S	U	Medium	Broad	chr12	25398284	25398284	C	A	NA	NA	NA	NA	NA	NA	87
TCGA-HZ-8001-01	Pancreas (TCGA)	G12V	Missense	Diploid	25876	S	U	Medium	Broad	chr12	25398284	25398284	C	A	NA	NA	NA	NA	NA	NA	77
TCGA-HZ-7925-01	Pancreas (TCGA)	G12V	Missense	Diploid	25876	S	U	Medium	Broad	chr12	25398284	25398284	C	A	NA	NA	NA	NA	NA	NA	302
TCGA-HV-AA8V-01	Pancreas (TCGA)	G12V	Missense	ShallowDel	25876	S	U	Medium	Broad	chr12	25398284	25398284	C	A	NA	NA	NA	NA	NA	NA	47
TCGA-H6-A45N-01	Pancreas (TCGA)	G12V	Missense	Diploid	25876	S	U	Medium	Broad	chr12	25398284	25398284	C	A	NA	NA	NA	NA	NA	NA	50
TCGA-H6-8124-01	Pancreas (TCGA)	G12V	Missense	Diploid	25876	S	U	Medium	Broad	chr12	25398284	25398284	C	A	NA	NA	NA	NA	NA	NA	48
TCGA-2L-AAQA-01	Pancreas (TCGA)	G12V	Missense	Diploid	25876	S	U	Medium	Broad	chr12	25398284	25398284	C	A	NA	NA	NA	NA	NA	NA	79
TCGA-2L-AAQI-01	Pancreas (TCGA)	G12V	Missense	Diploid	25876	S	U	Medium	Broad	chr12	25398284	25398284	C	A	NA	NA	NA	NA	NA	NA	70
TCGA-2J-AAB4-01	Pancreas (TCGA)	G12V	Missense	ShallowDel	25876	S	U	Medium	Broad	chr12	25398284	25398284	C	A	NA	NA	NA	NA	NA	NA	52
TCGA-2J-AABV-01	Pancreas (TCGA)	G12V	Missense	Diploid	25876	S	U	Medium	Broad	chr12	25398284	25398284	C	A	NA	NA	NA	NA	NA	NA	49
TCGA-2J-AABH-01	Pancreas (TCGA)	G12V	Missense	Diploid	25876	S	U	Medium	Broad	chr12	25398284	25398284	C	A	NA	NA	NA	NA	NA	NA	51
TCGA-2J-AAB6-01	Pancreas (TCGA)	G12V	Missense	Gain	25876	S	U	Medium	Broad	chr12	25398284	25398284	C	A	NA	NA	NA	NA	NA	NA	88
TCGA-2J-AABK-01	Pancreas (TCGA)	G12V	Missense	Diploid	25876	S	U	Medium	Broad	chr12	25398284	25398284	C	A	NA	NA	NA	NA	NA	NA	56
TCGA-2J-AABR-01	Pancreas (TCGA)	G12V	Missense	Diploid	25876	S	U	Medium	Broad	chr12	25398284	25398284	C	A	NA	NA	NA	NA	NA	NA	41
TCGA-2J-AABO-01	Pancreas (TCGA)	G12V	Missense	Diploid	25876	S	U	Medium	Broad	chr12	25398284	25398284	C	A	NA	NA	NA	NA	NA	NA	108
TCGA-F2-6879-01	Pancreas (TCGA)	G12V	Missense	Gain	25876	S	U	Medium	Broad	chr12	25398284	25398284	C	A	NA	NA	NA	NA	NA	NA	83
TCGA-3E-AAAZ-01	Pancreas (TCGA)	G12V	Missense	Diploid	25876	S	U	Medium	Broad	chr12	25398284	25398284	C	A	NA	NA	NA	NA	NA	NA	69
TCGA-IB-7647-01	Pancreas (TCGA)	G12V	Missense	Diploid	25876	S	U	Medium	Broad	chr12	25398284	25398284	C	A	NA	NA	NA	NA	NA	NA	74
TCGA-FB-A545-01	Pancreas (TCGA)	G12V	Missense	Diploid	25876	S	U	Medium	Broad	chr12	25398284	25398284	C	A	NA	NA	NA	NA	NA	NA	50
TCGA-RB-AA9M-01	Pancreas (TCGA)	G12V	Missense	Diploid	25876	S	U	Medium	Broad	chr12	25398284	25398284	C	A	NA	NA	NA	NA	NA	NA	64
TCGA-Q3-AA2A-01	Pancreas (TCGA)	G12V	Missense	Gain	25876	S	U	Medium	Broad	chr12	25398284	25398284	C	A	NA	NA	NA	NA	NA	NA	56
TCGA-XD-AAUG-01	Pancreas (TCGA)	G12V	Missense	Diploid	25876	S	U	Medium	Broad	chr12	25398284	25398284	C	A	NA	NA	NA	NA	NA	NA	43
TCGA-S4-A8RM-01	Pancreas (TCGA)	G12V	Missense	Diploid	25876	S	U	Medium	Broad	chr12	25398284	25398284	C	A	NA	NA	NA	NA	NA	NA	65
TCGA-XD-AAUI-01	Pancreas (TCGA)	G12V	Missense	Diploid	25876	S	U	Medium	Broad	chr12	25398284	25398284	C	A	NA	NA	NA	NA	NA	NA	60
TCGA-YH-A8SY-01	Pancreas (TCGA)	G12V	Missense	AMP	25876	S	U	Medium	Broad	chr12	25398284	25398284	C	A	NA	NA	NA	NA	NA	NA	82
TCGA-YY-A8LH-01	Pancreas (TCGA)	G12V	Missense	Diploid	25876	S	U	Medium	Broad	chr12	25398284	25398284	C	A	NA	NA	NA	NA	NA	NA	139
TCGA-Z5-AAPL-01	Pancreas (TCGA)	G12V	Missense	Diploid	25876	S	U	Medium	Broad	chr12	25398284	25398284	C	A	NA	NA	NA	NA	NA	NA	53
PDA_107	Pancreas (UTSW)	G12V	Missense	Diploid	25876	U	U	Medium	UT Southwestern	chr12	25398284	25398284	C	A	0.26	NA	74	26	NA	NA	76
PDA_101	Pancreas (UTSW)	G12V	Missense	Diploid	25876	U	U	Medium	UT Southwestern	chr12	25398284	25398284	C	A	0.20	NA	80	20	NA	NA	54
PDA_099	Pancreas (UTSW)	G12V	Missense	Diploid	25876	U	U	Medium	UT Southwestern	chr12	25398284	25398284	C	A	0.30	NA	70	30	NA	NA	47
PDA_098	Pancreas (UTSW)	G12V	Missense	Diploid	25876	U	U	Medium	UT Southwestern	chr12	25398284	25398284	C	A	0.33	NA	67	33	NA	NA	48
PDA_097	Pancreas (UTSW)	G12V	Missense	Diploid	25876	U	U	Medium	UT Southwestern	chr12	25398284	25398284	C	A	0.34	NA	66	34	NA	NA	28
PDA_039	Pancreas (UTSW)	G12V	Missense	Diploid	25876	U	V	Medium	UT Southwestern	chr12	25398284	25398284	C	A	0.41	NA	59	41	NA	NA	61
PDA_038	Pancreas (UTSW)	G12V	Missense	Gain	25876	U	V	Medium	UT Southwestern	chr12	25398284	25398284	C	A	0.45	NA	55	45	NA	NA	67
PDA_037	Pancreas (UTSW)	G12V	Missense	ShallowDel	25876	U	U	Medium	UT Southwestern	chr12	25398284	25398284	C	A	0.16	NA	84	16	NA	NA	71
PDA_035	Pancreas (UTSW)	G12V	Missense	ShallowDel	25876	U	V	Medium	UT Southwestern	chr12	25398284	25398284	C	A	0.28	NA	72	28	NA	NA	58
PDA_033	Pancreas (UTSW)	G12V	Missense	AMP	25876	U	V	Medium	UT Southwestern	chr12	25398284	25398284	C	A	0.53	NA	47	53	NA	NA	68
PDA_032	Pancreas (UTSW)	G12V	Missense	ShallowDel	25876	U	U	Medium	UT Southwestern	chr12	25398284	25398284	C	A	0.31	NA	69	31	NA	NA	108
PDA_030	Pancreas (UTSW)	G12V	Missense	Diploid	25876	U	V	Medium	UT Southwestern	chr12	25398284	25398284	C	A	0.16	NA	84	16	NA	NA	58
PDA_009	Pancreas (UTSW)	G12V	Missense	Gain	25876	U	U	Medium	UT Southwestern	chr12	25398284	25398284	C	A	0.44	NA	56	44	NA	NA	86
PDA_006	Pancreas (UTSW)	G12V	Missense	Diploid	25876	U	V	Medium	UT Southwestern	chr12	25398284	25398284	C	A	0.18	NA	82	18	NA	NA	53
PDA_005	Pancreas (UTSW)	G12V	Missense	Diploid	25876	U	V	Medium	UT Southwestern	chr12	25398284	25398284	C	A	0.23	NA	77	23	NA	NA	51
PDA_001	Pancreas (UTSW)	G12V	Missense	Gain	25876	U	V	Medium	UT Southwestern	chr12	25398284	25398284	C	A	0.49	NA	51	49	NA	NA	36
PDA_003	Pancreas (UTSW)	G12V	Missense	Diploid	25876	U	U	Medium	UT Southwestern	chr12	25398284	25398284	C	A	0.23	NA	78	23	NA	NA	51
PDA_012	Pancreas (UTSW)	G12V	Missense	Diploid	25876	U	U	Medium	UT Southwestern	chr12	25398284	25398284	C	A	0.15	NA	85	15	NA	NA	93
PDA_013	Pancreas (UTSW)	G12V	Missense	Diploid	25876	U	U	Medium	UT Southwestern	chr12	25398284	25398284	C	A	0.09	NA	91	9	NA	NA	43
PDA_014	Pancreas (UTSW)	G12V	Missense	Diploid	25876	U	V	Medium	UT Southwestern	chr12	25398284	25398284	C	A	0.27	NA	73	27	NA	NA	52
PDA_015	Pancreas (UTSW)	G12V	Missense	Diploid	25876	U	U	Medium	UT Southwestern	chr12	25398284	25398284	C	A	0.16	NA	84	16	NA	NA	126
PDA_017	Pancreas (UTSW)	G12V	Missense	ShallowDel	25876	U	V	Medium	UT Southwestern	chr12	25398284	25398284	C	A	0.10	NA	90	10	NA	NA	35
PDA_044	Pancreas (UTSW)	G12V	Missense	Diploid	25876	U	V	Medium	UT Southwestern	chr12	25398284	25398284	C	A	0.45	NA	55	45	NA	NA	61
PDA_045	Pancreas (UTSW)	G12V	Missense	ShallowDel	25876	U	U	Medium	UT Southwestern	chr12	25398284	25398284	C	A	0.20	NA	80	20	NA	NA	38
PDA_048	Pancreas (UTSW)	G12V	Missense	AMP	25876	U	V	Medium	UT Southwestern	chr12	25398284	25398284	C	A	0.46	NA	54	46	NA	NA	47
PDA_052	Pancreas (UTSW)	G12V	Missense	ShallowDel	25876	U	V	Medium	UT Southwestern	chr12	25398284	25398284	C	A	0.36	NA	64	36	NA	NA	54
PDA_053	Pancreas (UTSW)	G12V	Missense	Diploid	25876	U	V	Medium	UT Southwestern	chr12	25398284	25398284	C	A	0.29	NA	71	29	NA	NA	19
PDA_056	Pancreas (UTSW)	G12V	Missense	Diploid	25876	U	U	Medium	UT Southwestern	chr12	25398284	25398284	C	A	0.15	NA	85	15	NA	NA	34
PDA_064	Pancreas (UTSW)	G12V	Missense	ShallowDel	25876	U	U	Medium	UT Southwestern	chr12	25398284	25398284	C	A	0.27	NA	73	27	NA	NA	80
PDA_065	Pancreas (UTSW)	G12V	Missense	Gain	25876	U	U	Medium	UT Southwestern	chr12	25398284	25398284	C	A	0.25	NA	75	25	NA	NA	51
PDA_066	Pancreas (UTSW)	G12V	Missense	AMP	25876	U	U	Medium	UT Southwestern	chr12	25398284	25398284	C	A	0.64	NA	36	64	NA	NA	68
PDA_067	Pancreas (UTSW)	G12V	Missense	ShallowDel	25876	U	U	Medium	UT Southwestern	chr12	25398284	25398284	C	A	0.24	NA	76	24	NA	NA	57
PDA_070	Pancreas (UTSW)	G12V	Missense	ShallowDel	25876	U	U	Medium	UT Southwestern	chr12	25398284	25398284	C	A	0.31	NA	69	31	NA	NA	70
PDA_071	Pancreas (UTSW)	G12V	Missense	Diploid	25876	U	U	Medium	UT Southwestern	chr12	25398284	25398284	C	A	0.43	NA	57	43	NA	NA	54
PDA_073	Pancreas (UTSW)	G12V	Missense	Gain	25876	U	U	Medium	UT Southwestern	chr12	25398284	25398284	C	A	0.25	NA	75	25	NA	NA	48
PDA_076	Pancreas (UTSW)	G12V	Missense	AMP	25876	U	U	Medium	UT Southwestern	chr12	25398284	25398284	C	A	0.20	NA	80	20	NA	NA	45
PDA_078	Pancreas (UTSW)	G12V	Missense	Gain	25876	U	U	Medium	UT Southwestern	chr12	25398284	25398284	C	A	0.09	NA	91	9	NA	NA	49
PDA_079	Pancreas (UTSW)	G12V	Missense	Gain	25876	U	U	Medium	UT Southwestern	chr12	25398284	25398284	C	A	0.15	NA	85	15	NA	NA	40
PDA_090	Pancreas (UTSW)	G12V	Missense	Diploid	25876	U	U	Medium	UT Southwestern	chr12	25398284	25398284	C	A	0.51	NA	49	51	NA	NA	71
PDA_092	Pancreas (UTSW)	G12V	Missense	ShallowDel	25876	U	U	Medium	UT Southwestern	chr12	25398284	25398284	C	A	0.26	NA	74	26	NA	NA	32
TCGA-EM-A2CQ-01	Thyroid (TCGA pub)	G12V	Missense	Diploid	25876	S	U	Medium	Broad	chr12	25398284	25398284	C	A	0.41	NA	10	7	NA	NA	6
PCA0199	Prostate (MSKCC 2010)	G12V	Missense	Diploid	25876	S	V	Medium	MSKCC	chr12	25398284	25398284	C	A	NA	NA	NA	NA	NA	NA	1
WA42	Prostate (MICH)	G12V	Missense	Diploid	25876	U	U		umich.edu	chr12	25398284	25398284	C	-	0.26	NA	20	7	22	0	56
9266916	nccRCC (Genentech 2014)	G12V	Missense	NA	25876	U	U	Medium	Genentech.Inc	chr12	25398284	25398284	C	A	NA	NA	NA	NA	NA	NA	27
TCGA-EQ-A4SO-01	Stomach (TCGA pub)	G12V	Missense	Gain	25876	U	U	Medium	Broad	chr12	25398284	25398284	C	A	0.28	NA	18	7	NA	NA	156
TCGA-EQ-A4SO-01	Stomach (TCGA)	G12V	Missense	Gain	25876	S	U	Medium	Broad	chr12	25398284	25398284	C	A	NA	NA	NA	NA	NA	NA	156
TCGA-ZM-AA05-01	Testicular germ cell (TCGA)	G12V	Missense	Gain	25876	S	U	Medium	hgsc.bcm.edu;broad.mit.edu;bcgsc.ca;mdanderson.org	chr12	25398284	25398284	C	A	NA	NA	NA	NA	NA	NA	64
TCGA-2G-AAF6-01	Testicular germ cell (TCGA)	G12V	Missense	Gain	25876	S	U	Medium	hgsc.bcm.edu;broad.mit.edu;ucsc.edu;bcgsc.ca;mdanderson.org	chr12	25398284	25398284	C	A	NA	NA	NA	NA	NA	NA	47
TCGA-2G-AAEW-01	Testicular germ cell (TCGA)	G12V	Missense	Gain	25876	S	U	Medium	hgsc.bcm.edu;broad.mit.edu;ucsc.edu;bcgsc.ca;mdanderson.org	chr12	25398284	25398284	C	A	NA	NA	NA	NA	NA	NA	41
TCGA-EM-A2CQ-01	Thyroid (TCGA)	G12V	Missense	Diploid	25876	S	U	Medium	Broad	chr12	25398284	25398284	C	A	0.41	NA	10	7	NA	NA	7
MM09T	ucs (Johns Hopkins 2014)	G12V	Missense	NA	25876	U	U	Medium	John Hopkins	chr12	25398284	25398284	C	A	NA	NA	NA	NA	NA	NA	36
MM05T	ucs (Johns Hopkins 2014)	G12V	Missense	NA	25876	U	U	Medium	John Hopkins	chr12	25398284	25398284	C	A	NA	NA	NA	NA	NA	NA	36
MM01T	ucs (Johns Hopkins 2014)	G12V	Missense	NA	25876	U	U	Medium	John Hopkins	chr12	25398284	25398284	C	A	NA	NA	NA	NA	NA	NA	26
TCGA-N5-A4RF-01	Uterine CS (TCGA)	G12V	Missense	Diploid	25876	S	U	Medium	Broad	chr12	25398284	25398284	C	A	0.92	NA	1	11	NA	NA	76
TCGA-N9-A4Q3-01	Uterine CS (TCGA)	G12V	Missense	Gain	25876	S	U	Medium	Broad	chr12	25398284	25398284	C	A	0.56	NA	7	9	NA	NA	40
TCGA-NF-A4WU-01	Uterine CS (TCGA)	G12V	Missense	Gain	25876	S	U	Medium	Broad	chr12	25398284	25398284	C	A	0.44	NA	9	7	NA	NA	31
TCGA-BS-A0TC-01	Uterine (TCGA)	G12V	Missense	Diploid	25876	S	U	Medium	WashU	chr12	25398284	25398284	C	A	0.43	NA	90	69	48	0	1193
TCGA-BG-A0M9-01	Uterine (TCGA)	G12V	Missense	Diploid	25876	S	U	Medium	WashU	chr12	25398284	25398284	C	A	0.35	NA	188	102	181	0	46
TCGA-B5-A11W-01	Uterine (TCGA)	G12V	Missense	AMP	25876	S	U	Medium	WashU	chr12	25398284	25398284	C	A	0.62	NA	180	296	311	0	65
TCGA-A5-A0GA-01	Uterine (TCGA)	G12V	Missense	Diploid	25876	S	U	Medium	WashU	chr12	25398284	25398284	C	A	0.15	NA	77	14	38	0	217
TCGA-AP-A05P-01	Uterine (TCGA)	G12V	Missense	Gain	25876	S	U	Medium	WashU	chr12	25398284	25398284	C	A	0.32	NA	52	24	74	0	30
TCGA-AX-A05W-01	Uterine (TCGA)	G12V	Missense	Gain	25876	S	U	Medium	WashU	chr12	25398284	25398284	C	A	0.23	NA	17	5	38	0	45
TCGA-AX-A060-01	Uterine (TCGA)	G12V	Missense	Diploid	25876	S	U	Medium	WashU	chr12	25398284	25398284	C	A	0.38	NA	26	16	73	0	507
TCGA-BS-A0UL-01	Uterine (TCGA)	G12V	Missense	Diploid	25876	S	U	Medium	WashU	chr12	25398284	25398284	C	A	0.20	NA	142	35	283	0	291
TCGA-D1-A15W-01	Uterine (TCGA)	G12V	Missense	Diploid	25876	S	U	Medium	WashU	chr12	25398284	25398284	C	A	0.30	NA	238	103	212	0	61
TCGA-D1-A17H-01	Uterine (TCGA)	G12V	Missense	Diploid	25876	S	U	Medium	WashU	chr12	25398284	25398284	C	A	0.30	NA	156	68	245	0	430
TCGA-D1-A17U-01	Uterine (TCGA)	G12V	Missense	AMP	25876	S	U	Medium	WashU	chr12	25398284	25398284	C	A	0.56	NA	225	289	451	0	248
TCGA-BS-A0TC-01	Uterine (TCGA pub)	G12V	Missense	Diploid	25876	S	U	Medium	WashU	chr12	25398284	25398284	C	A	0.43	NA	90	69	48	0	1193
TCGA-BG-A0M9-01	Uterine (TCGA pub)	G12V	Missense	Diploid	25876	S	U	Medium	WashU	chr12	25398284	25398284	C	A	0.35	NA	188	102	181	0	46
TCGA-B5-A11W-01	Uterine (TCGA pub)	G12V	Missense	AMP	25876	S	U	Medium	WashU	chr12	25398284	25398284	C	A	0.62	NA	180	296	311	0	65
TCGA-A5-A0GA-01	Uterine (TCGA pub)	G12V	Missense	Diploid	25876	S	U	Medium	WashU	chr12	25398284	25398284	C	A	0.15	NA	77	14	38	0	217
TCGA-AP-A05P-01	Uterine (TCGA pub)	G12V	Missense	Gain	25876	S	U	Medium	WashU	chr12	25398284	25398284	C	A	0.32	NA	52	24	74	0	30
TCGA-AX-A05W-01	Uterine (TCGA pub)	G12V	Missense	Diploid	25876	S	U	Medium	WashU	chr12	25398284	25398284	C	A	0.23	NA	17	5	38	0	45
TCGA-AX-A060-01	Uterine (TCGA pub)	G12V	Missense	Diploid	25876	S	U	Medium	WashU	chr12	25398284	25398284	C	A	0.38	NA	26	16	73	0	507
TCGA-BS-A0UL-01	Uterine (TCGA pub)	G12V	Missense	Diploid	25876	S	U	Medium	WashU	chr12	25398284	25398284	C	A	0.20	NA	142	35	283	0	291
TCGA-D1-A15W-01	Uterine (TCGA pub)	G12V	Missense	Diploid	25876	S	U	Medium	WashU	chr12	25398284	25398284	C	A	0.30	NA	238	103	212	0	61
TCGA-D1-A17H-01	Uterine (TCGA pub)	G12V	Missense	Diploid	25876	S	U	Medium	WashU	chr12	25398284	25398284	C	A	0.30	NA	156	68	245	0	430
TCGA-D1-A17U-01	Uterine (TCGA pub)	G12V	Missense	AMP	25876	S	U	Medium	WashU	chr12	25398284	25398284	C	A	0.56	NA	225	289	451	0	248
pfg173T	Stomach (Pfizer UHK)	G12Vfs*3	FS del	NA	1	U	U		.	chr12	25398284	25398284	C	-	0.40	NA	88	59	109	0	99
pfg143T	Stomach (Pfizer UHK)	G12Vfs*3	FS del	NA	1	U	U		.	chr12	25398284	25398284	C	-	0.18	NA	94	20	109	0	786
TCGA-78-7145-01	Lung adeno (TCGA pub)	G12Y	Missense	Gain	25876	U	U		Broad	chr12	25398284	25398285	CC	TA	0.61	NA	9	14	NA	NA	165
TCGA-78-7145-01	Lung adeno (TCGA)	G12Y	Missense	Gain	25876	S	U		Broad	chr12	25398284	25398285	CC	TA	0.61	NA	9	14	NA	NA	165
YD8_UPPER_AERODI...	CCLE (Novartis/Broad 2012)	G138V	Missense	Diploid		U	U	High	Broad	chr12	25378585	25378585	C	A	0.22	NA	87	24	NA	NA	30
TOV21G_OVARY	CCLE (Novartis/Broad 2012)	G13C	Missense	Diploid	4452	U	U	Medium	Broad	chr12	25398282	25398282	C	A	0.41	NA	96	68	NA	NA	153
MORCPR_LUNG	CCLE (Novartis/Broad 2012)	G13C	Missense	Gain	4452	U	U	Medium	Broad	chr12	25398282	25398282	C	A	1.00	NA	1	203	NA	NA	75
NCIH1355_LUNG	CCLE (Novartis/Broad 2012)	G13C	Missense	Diploid	4452	U	U	Medium	Broad	chr12	25398282	25398282	C	A	0.58	NA	95	130	NA	NA	52
NCIH1734_LUNG	CCLE (Novartis/Broad 2012)	G13C	Missense	AMP	4452	U	U	Medium	Broad	chr12	25398282	25398282	C	A	0.79	NA	87	334	NA	NA	70
LUAD-D01603	Lung adeno (Broad)	G13C	Missense	Diploid	4452	U	U	Medium	Broad	chr12	25398282	25398282	C	A	NA	NA	NA	NA	NA	NA	681
LUAD-B02077	Lung adeno (Broad)	G13C	Missense	AMP	4452	U	U	Medium	Broad	chr12	25398282	25398282	C	A	NA	NA	NA	NA	NA	NA	256
LUAD-S01357	Lung adeno (Broad)	G13C	Missense	Gain	4452	U	U	Medium	Broad	chr12	25398282	25398282	C	A	NA	NA	NA	NA	NA	NA	1436
17731	Lung adeno (TSP)	G13C	Missense	NA	4452	U	U	Medium	Broad	chr12	25398282	25398282	C	A	NA	NA	NA	NA	NA	NA	3
16608	Lung adeno (TSP)	G13C	Missense	NA	4452	U	U	Medium	Broad	chr12	25398282	25398282	C	A	NA	NA	NA	NA	NA	NA	13
16881	Lung adeno (TSP)	G13C	Missense	NA	4452	U	U	Medium	Broad	chr12	25398282	25398282	C	A	NA	NA	NA	NA	NA	NA	7
16919	Lung adeno (TSP)	G13C	Missense	NA	4452	U	U	Medium	Broad	chr12	25398282	25398282	C	A	NA	NA	NA	NA	NA	NA	2
17042	Lung adeno (TSP)	G13C	Missense	NA	4452	U	U	Medium	Broad	chr12	25398282	25398282	C	A	NA	NA	NA	NA	NA	NA	9
17242	Lung adeno (TSP)	G13C	Missense	NA	4452	U	U	Medium	Broad	chr12	25398282	25398282	C	A	NA	NA	NA	NA	NA	NA	10
17262	Lung adeno (TSP)	G13C	Missense	NA	4452	U	U	Medium	Broad	chr12	25398282	25398282	C	A	NA	NA	NA	NA	NA	NA	13
TCGA-DX-A3LU-01	Sarcoma (TCGA)	G13C	Missense	Diploid	4452	S	U	Medium	WashU	chr12	25398282	25398282	C	A	NA	NA	NA	NA	NA	NA	27
TCGA-BS-A0TG-01	Uterine (TCGA)	G13C	Missense	Diploid	4452	S	U	Medium	WashU	chr12	25398282	25398282	C	A	0.49	NA	37	36	225	0	34
TCGA-BS-A0TG-01	Uterine (TCGA pub)	G13C	Missense	Diploid	4452	S	U	Medium	WashU	chr12	25398282	25398282	C	A	0.49	NA	37	36	225	0	34
TCGA-AB-2987-03	AML (TCGA pub)	G13D	Missense	Diploid	4452	S	V	Medium	WashU	chr12	25398281	25398281	C	T	NA	NA	NA	NA	NA	NA	7
TCGA-AB-2987-03	AML (TCGA)	G13D	Missense	Diploid	4452	S	V	Medium	WashU	chr12	25398281	25398281	C	T	NA	NA	NA	NA	NA	NA	7
MSKCC-0820_NR	Bladder (DFARBER_MSKCC 2014)	G13D	Missense	NA	4452	U	U	Medium	NA	chr12	25398281	25398281	C	T	NA	NA	NA	NA	NA	NA	78
TOLEDO_HAEMATOPO...	CCLE (Novartis/Broad 2012)	G13D	Missense	Gain	4452	U	U	Medium	Broad	chr12	25398281	25398281	C	T	0.34	NA	275	141	NA	NA	37
T84_LARGE_INTEST...	CCLE (Novartis/Broad 2012)	G13D	Missense	Gain	4452	U	U	Medium	Broad	chr12	25398281	25398281	C	T	0.61	NA	171	268	NA	NA	44
HRT18_LARGE_INTE...	CCLE (Novartis/Broad 2012)	G13D	Missense	Diploid	4452	U	U	Medium	Broad	chr12	25398281	25398281	C	T	0.44	NA	75	60	NA	NA	598
HCT15_LARGE_INTE...	CCLE (Novartis/Broad 2012)	G13D	Missense	Diploid	4452	U	U	Medium	Broad	chr12	25398281	25398281	C	T	0.46	NA	49	42	NA	NA	733
HCT116_LARGE_INT...	CCLE (Novartis/Broad 2012)	G13D	Missense	Diploid	4452	U	U	Medium	Broad	chr12	25398281	25398281	C	T	0.56	NA	141	179	NA	NA	275
DV90_LUNG	CCLE (Novartis/Broad 2012)	G13D	Missense	Diploid	4452	U	U	Medium	Broad	chr12	25398281	25398281	C	T	0.42	NA	60	44	NA	NA	206
LOVO_LARGE_INTES...	CCLE (Novartis/Broad 2012)	G13D	Missense	Gain	4452	U	U	Medium	Broad	chr12	25398281	25398281	C	T	0.70	NA	27	62	NA	NA	265
MDAMB231_BREAST	CCLE (Novartis/Broad 2012)	G13D	Missense	ShallowDel	4452	U	U	Medium	Broad	chr12	25398281	25398281	C	T	0.61	NA	44	68	NA	NA	44
NCIH1944_LUNG	CCLE (Novartis/Broad 2012)	G13D	Missense	Gain	4452	U	U	Medium	Broad	chr12	25398281	25398281	C	T	0.26	NA	142	49	NA	NA	63
NCIH647_LUNG	CCLE (Novartis/Broad 2012)	G13D	Missense	Gain	4452	U	U	Medium	Broad	chr12	25398281	25398281	C	T	1.00	NA	0	154	NA	NA	26
NCIH747_LARGE_IN...	CCLE (Novartis/Broad 2012)	G13D	Missense	Diploid	4452	U	U	Medium	Broad	chr12	25398281	25398281	C	T	0.60	NA	87	130	NA	NA	31
TCGA-DG-A2KK-01	Cervical (TCGA)	G13D	Missense	Diploid	4452	S	U	Medium	WashU	chr12	25398281	25398281	C	T	NA	NA	NA	NA	NA	NA	237
TCGA-C5-A3HF-01	Cervical (TCGA)	G13D	Missense	Diploid	4452	S	U	Medium	WashU	chr12	25398281	25398281	C	T	NA	NA	NA	NA	NA	NA	25
R104	Cholangiocarcinoma (NUS)	G13D	Missense	NA	4452	U	U	Medium	NUS	chr12	25398281	25398281	C	T	NA	NA	NA	NA	NA	NA	16
587360	Colorectal (Genentech)	G13D	Missense	NA	4452	U	V	Medium	Genentech	chr12	25398281	25398281	C	T	NA	NA	NA	NA	NA	NA	39
587264	Colorectal (Genentech)	G13D	Missense	NA	4452	U	U	Medium	Genentech	chr12	25398281	25398281	C	T	NA	NA	NA	NA	NA	NA	64
587260	Colorectal (Genentech)	G13D	Missense	NA	4452	U	V	Medium	Genentech	chr12	25398281	25398281	C	T	NA	NA	NA	NA	NA	NA	102
587228	Colorectal (Genentech)	G13D	Missense	NA	4452	U	V	Medium	Genentech	chr12	25398281	25398281	C	T	NA	NA	NA	NA	NA	NA	1284
587344	Colorectal (Genentech)	G13D	Missense	NA	4452	U	V	Medium	Genentech	chr12	25398281	25398281	C	T	NA	NA	NA	NA	NA	NA	60
TCGA-AG-A01W-01	Colorectal (TCGA pub)	G13D	Missense	ShallowDel	4452	S	V	Medium	Broad	chr12	25398281	25398281	C	T	NA	NA	NA	NA	NA	NA	96
TCGA-AA-3842-01	Colorectal (TCGA pub)	G13D	Missense	Diploid	4452	S	V	Medium	Broad	chr12	25398281	25398281	C	T	NA	NA	NA	NA	NA	NA	56
TCGA-AA-3680-01	Colorectal (TCGA pub)	G13D	Missense	Gain	4452	S	V	Medium	Broad	chr12	25398281	25398281	C	T	NA	NA	NA	NA	NA	NA	91
TCGA-AA-A00N-01	Colorectal (TCGA pub)	G13D	Missense	Diploid	4452	S	V	Medium	Broad	chr12	25398281	25398281	C	T	NA	NA	NA	NA	NA	NA	3470
TCGA-AA-A01R-01	Colorectal (TCGA pub)	G13D	Missense	Diploid	4452	S	V	Medium	Broad	chr12	25398281	25398281	C	T	NA	NA	NA	NA	NA	NA	1218
TCGA-AF-2689-01	Colorectal (TCGA pub)	G13D	Missense	Diploid	4452	S	V	Medium	Baylor	chr12	25398281	25398281	C	T	NA	NA	NA	NA	NA	NA	45
TCGA-AG-3581-01	Colorectal (TCGA pub)	G13D	Missense	Diploid	4452	S	V	Medium	Baylor	chr12	25398281	25398281	C	T	NA	NA	NA	NA	NA	NA	36
TCGA-AG-3605-01	Colorectal (TCGA pub)	G13D	Missense	Diploid	4452	S	V	Medium	Baylor	chr12	25398281	25398281	C	T	NA	NA	NA	NA	NA	NA	41
TCGA-AG-3727-01	Colorectal (TCGA pub)	G13D	Missense	Diploid	4452	S	V	Medium	Broad	chr12	25398281	25398281	C	T	NA	NA	NA	NA	NA	NA	68
TCGA-AG-3902-01	Colorectal (TCGA pub)	G13D	Missense	Diploid	4452	S	V	Medium	Broad	chr12	25398281	25398281	C	T	NA	NA	NA	NA	NA	NA	102
TCGA-AG-3902-01	Colorectal (TCGA)	G13D	Missense	Diploid	4452	S	V	Medium	Broad	chr12	25398281	25398281	C	T	NA	NA	NA	NA	NA	NA	102
TCGA-AG-3727-01	Colorectal (TCGA)	G13D	Missense	Diploid	4452	S	V	Medium	Broad	chr12	25398281	25398281	C	T	NA	NA	NA	NA	NA	NA	68
TCGA-AG-3605-01	Colorectal (TCGA)	G13D	Missense	Diploid	4452	S	V	Medium	Baylor	chr12	25398281	25398281	C	T	NA	NA	NA	NA	NA	NA	33
TCGA-AG-3581-01	Colorectal (TCGA)	G13D	Missense	Diploid	4452	S	V	Medium	Baylor	chr12	25398281	25398281	C	T	NA	NA	NA	NA	NA	NA	36
TCGA-AF-2689-01	Colorectal (TCGA)	G13D	Missense	Diploid	4452	S	V	Medium	Baylor	chr12	25398281	25398281	C	T	NA	NA	NA	NA	NA	NA	45
TCGA-AA-A01R-01	Colorectal (TCGA)	G13D	Missense	Diploid	4452	S	V	Medium	Broad	chr12	25398281	25398281	C	T	NA	NA	NA	NA	NA	NA	1214
TCGA-AA-A00N-01	Colorectal (TCGA)	G13D	Missense	Diploid	4452	S	V	Medium	Broad	chr12	25398281	25398281	C	T	NA	NA	NA	NA	NA	NA	3469
TCGA-AA-3680-01	Colorectal (TCGA)	G13D	Missense	Gain	4452	S	V	Medium	Broad	chr12	25398281	25398281	C	T	NA	NA	NA	NA	NA	NA	91
TCGA-AA-3842-01	Colorectal (TCGA)	G13D	Missense	Gain	4452	S	V	Medium	Broad	chr12	25398281	25398281	C	T	NA	NA	NA	NA	NA	NA	56
TCGA-AG-A01W-01	Colorectal (TCGA)	G13D	Missense	ShallowDel	4452	S	V	Medium	Broad	chr12	25398281	25398281	C	T	NA	NA	NA	NA	NA	NA	96
EV-038-P	Colorectal (MSKCC)	G13D	Missense	NA	4452	S	U	Medium	MSKCC	chr12	25398281	25398281	C	T	0.38	NA	578	350	340	0	4
EV-038-M	Colorectal (MSKCC)	G13D	Missense	NA	4452	S	U	Medium	MSKCC	chr12	25398281	25398281	C	T	0.41	NA	525	367	340	0	4
EV-007-P	Colorectal (MSKCC)	G13D	Missense	NA	4452	S	U	Medium	MSKCC	chr12	25398281	25398281	C	T	0.29	NA	421	174	340	0	8
EV-007-M	Colorectal (MSKCC)	G13D	Missense	NA	4452	S	U	Medium	MSKCC	chr12	25398281	25398281	C	T	0.34	NA	402	211	340	0	6
EV-047-M	Colorectal (MSKCC)	G13D	Missense	NA	4452	S	U	Medium	MSKCC	chr12	25398281	25398281	C	T	0.09	NA	1152	109	340	0	6
EV-047-P	Colorectal (MSKCC)	G13D	Missense	NA	4452	S	U	Medium	MSKCC	chr12	25398281	25398281	C	T	0.42	NA	701	498	340	0	6
EV-054-M	Colorectal (MSKCC)	G13D	Missense	NA	4452	S	U	Medium	MSKCC	chr12	25398281	25398281	C	T	0.51	NA	1153	1189	340	0	6
EV-054-P	Colorectal (MSKCC)	G13D	Missense	NA	4452	S	U	Medium	MSKCC	chr12	25398281	25398281	C	T	0.57	NA	1071	1447	340	0	6
EV-062-M	Colorectal (MSKCC)	G13D	Missense	NA	4452	S	U	Medium	MSKCC	chr12	25398281	25398281	C	T	0.38	NA	232	140	340	0	6
EV-062-P	Colorectal (MSKCC)	G13D	Missense	NA	4452	S	U	Medium	MSKCC	chr12	25398281	25398281	C	T	0.24	NA	358	110	340	0	5
EV-066-M	Colorectal (MSKCC)	G13D	Missense	NA	4452	S	U	Medium	MSKCC	chr12	25398281	25398281	C	T	0.59	NA	131	190	340	0	7
EV-066-P	Colorectal (MSKCC)	G13D	Missense	NA	4452	S	U	Medium	MSKCC	chr12	25398281	25398281	C	T	0.51	NA	139	146	340	0	6
EV-072-M	Colorectal (MSKCC)	G13D	Missense	NA	4452	S	U	Medium	MSKCC	chr12	25398281	25398281	C	T	0.48	NA	223	207	340	0	7
EV-072-P	Colorectal (MSKCC)	G13D	Missense	NA	4452	S	U	Medium	MSKCC	chr12	25398281	25398281	C	T	0.35	NA	147	79	340	0	4
PGM34	Stomach (TMUCIH 2015)	G13D	Missense	NA	4452	U	U	Medium	NA	chr12	25398281	25398281	C	T	NA	NA	NA	NA	NA	NA	70
PGM43	Stomach (TMUCIH 2015)	G13D	Missense	NA	4452	U	U	Medium	NA	chr12	25398281	25398281	C	T	NA	NA	NA	NA	NA	NA	50
SJINF020	ALL (St. Jude)	G13D	Missense	NA	4452	S	U	Medium	WashU	chr12	25398281	25398281	C	T	0.28	NA	39	15	36	0	4
TCGA-DD-A3A4-01	Liver (TCGA)	G13D	Missense	Diploid	4452	S	U	Medium	hgsc.bcm.edu;broad.mit.edu;ucsc.edu;bcgsc.ca;mdanderson.org	chr12	25398281	25398281	C	T	0.47	NA	73	65	190	0	39
LUAD-NYU1195	Lung adeno (Broad)	G13D	Missense	Diploid	4452	U	U	Medium	Broad	chr12	25398281	25398281	C	T	NA	NA	NA	NA	NA	NA	57
LUAD-CHTN-MAD04-...	Lung adeno (Broad)	G13D	Missense	Gain	4452	U	U	Medium	Broad	chr12	25398281	25398281	C	T	NA	NA	NA	NA	NA	NA	89
LUAD-NYU669	Lung adeno (Broad)	G13D	Missense	Diploid	4452	U	U	Medium	Broad	chr12	25398281	25398281	C	T	NA	NA	NA	NA	NA	NA	317
LUAD-VUMN6	Lung adeno (Broad)	G13D	Missense	Gain	4452	U	U	Medium	Broad	chr12	25398281	25398281	C	T	NA	NA	NA	NA	NA	NA	299
17330	Lung adeno (TSP)	G13D	Missense	NA	4452	U	U	Medium	Broad	chr12	25398281	25398281	C	T	NA	NA	NA	NA	NA	NA	9
17286	Lung adeno (TSP)	G13D	Missense	NA	4452	U	U	Medium	Broad	chr12	25398281	25398281	C	T	NA	NA	NA	NA	NA	NA	4
MM-0641	MM (Broad)	G13D	Missense	NA	4452	U	U	Medium	Broad	chr12	25398281	25398281	C	T	NA	NA	NA	NA	NA	NA	27
MM-0635	MM (Broad)	G13D	Missense	NA	4452	U	U	Medium	Broad	chr12	25398281	25398281	C	T	NA	NA	NA	NA	NA	NA	38
MM-0618	MM (Broad)	G13D	Missense	NA	4452	U	U	Medium	Broad	chr12	25398281	25398281	C	T	NA	NA	NA	NA	NA	NA	123
MM-0457	MM (Broad)	G13D	Missense	NA	4452	U	U	Medium	Broad	chr12	25398281	25398281	C	T	NA	NA	NA	NA	NA	NA	63
MM-0452	MM (Broad)	G13D	Missense	NA	4452	U	U	Medium	Broad	chr12	25398281	25398281	C	T	NA	NA	NA	NA	NA	NA	46
MM-0406	MM (Broad)	G13D	Missense	NA	4452	U	U	Medium	Broad	chr12	25398281	25398281	C	T	NA	NA	NA	NA	NA	NA	20
MM-0507	MM (Broad)	G13D	Missense	NA	4452	U	U	Medium	Broad	chr12	25398281	25398281	C	T	NA	NA	NA	NA	NA	NA	33
MM-0532	MM (Broad)	G13D	Missense	NA	4452	U	U	Medium	Broad	chr12	25398281	25398281	C	T	NA	NA	NA	NA	NA	NA	39
MM-0566	MM (Broad)	G13D	Missense	NA	4452	U	U	Medium	Broad	chr12	25398281	25398281	C	T	NA	NA	NA	NA	NA	NA	34
HCT_15	NCI-60	G13D	Missense	Diploid	4452	U	U	Medium	discover.nci.nih.gov	chr12	25398281	25398281	C	T	NA	NA	NA	NA	NA	NA	4707
HCT_116	NCI-60	G13D	Missense	Diploid	4452	U	U	Medium	discover.nci.nih.gov	chr12	25398281	25398281	C	T	NA	NA	NA	NA	NA	NA	1584
PDA_027	Pancreas (UTSW)	G13D	Missense	Gain	4452	U	U	Medium	UT Southwestern	chr12	25398281	25398281	C	T	0.27	NA	73	27	NA	NA	44
RMS2110	RMS (NIH)	G13D	Missense	NA	4452	U	U	Medium	NA	chr12	25398281	25398281	C	T	NA	NA	NA	NA	NA	NA	24
TCGA-HU-A4H3-01	Stomach (TCGA pub)	G13D	Missense	Diploid	4452	U	U	Medium	Broad	chr12	25398281	25398281	C	T	0.18	NA	14	3	NA	NA	816
TCGA-BR-8368-01	Stomach (TCGA pub)	G13D	Missense	Diploid	4452	U	U	Medium	Broad	chr12	25398281	25398281	C	T	0.32	NA	19	9	NA	NA	889
TCGA-BR-8078-01	Stomach (TCGA pub)	G13D	Missense	Gain	4452	U	U	Medium	Broad	chr12	25398281	25398281	C	T	0.66	NA	10	19	NA	NA	1466
TCGA-BR-4280-01	Stomach (TCGA pub)	G13D	Missense	Diploid	4452	U	U	Medium	Broad	chr12	25398281	25398281	C	T	0.29	NA	12	5	NA	NA	688
TCGA-BR-4267-01	Stomach (TCGA pub)	G13D	Missense	ShallowDel	4452	U	U	Medium	Broad	chr12	25398281	25398281	C	T	0.72	NA	7	18	NA	NA	79
TCGA-BR-4257-01	Stomach (TCGA pub)	G13D	Missense	ShallowDel	4452	U	U	Medium	Broad	chr12	25398281	25398281	C	T	0.33	NA	6	3	NA	NA	893
TCGA-BR-4201-01	Stomach (TCGA pub)	G13D	Missense	Diploid	4452	U	U	Medium	Broad	chr12	25398281	25398281	C	T	0.23	NA	24	7	NA	NA	1213
TCGA-BR-4368-01	Stomach (TCGA pub)	G13D	Missense	Gain	4452	U	U	Medium	Broad	chr12	25398281	25398281	C	T	0.40	NA	12	8	NA	NA	1199
TCGA-BR-A4QL-01	Stomach (TCGA pub)	G13D	Missense	Diploid	4452	U	U	Medium	Broad	chr12	25398281	25398281	C	T	0.44	NA	14	11	NA	NA	1638
TCGA-CD-8535-01	Stomach (TCGA pub)	G13D	Missense	ShallowDel	4452	U	U	Medium	Broad	chr12	25398281	25398281	C	T	0.92	NA	1	11	NA	NA	217
TCGA-CD-8535-01	Stomach (TCGA)	G13D	Missense	ShallowDel	4452	S	U	Medium	Broad	chr12	25398281	25398281	C	T	NA	NA	NA	NA	NA	NA	216
TCGA-BR-A4QL-01	Stomach (TCGA)	G13D	Missense	Diploid	4452	S	U	Medium	Broad	chr12	25398281	25398281	C	T	NA	NA	NA	NA	NA	NA	1633
TCGA-BR-4368-01	Stomach (TCGA)	G13D	Missense	Gain	4452	S	U	Medium	Broad	chr12	25398281	25398281	C	T	NA	NA	NA	NA	NA	NA	1196
TCGA-BR-4201-01	Stomach (TCGA)	G13D	Missense	Diploid	4452	S	U	Medium	Broad	chr12	25398281	25398281	C	T	NA	NA	NA	NA	NA	NA	1212
TCGA-BR-4257-01	Stomach (TCGA)	G13D	Missense	ShallowDel	4452	S	U	Medium	Broad	chr12	25398281	25398281	C	T	NA	NA	NA	NA	NA	NA	892
TCGA-BR-4267-01	Stomach (TCGA)	G13D	Missense	ShallowDel	4452	S	U	Medium	Broad	chr12	25398281	25398281	C	T	NA	NA	NA	NA	NA	NA	78
TCGA-BR-4280-01	Stomach (TCGA)	G13D	Missense	Diploid	4452	S	U	Medium	Broad	chr12	25398281	25398281	C	T	NA	NA	NA	NA	NA	NA	687
TCGA-BR-8078-01	Stomach (TCGA)	G13D	Missense	Gain	4452	S	U	Medium	Broad	chr12	25398281	25398281	C	T	NA	NA	NA	NA	NA	NA	1460
TCGA-BR-8368-01	Stomach (TCGA)	G13D	Missense	Diploid	4452	S	U	Medium	Broad	chr12	25398281	25398281	C	T	NA	NA	NA	NA	NA	NA	887
TCGA-HU-A4H3-01	Stomach (TCGA)	G13D	Missense	Diploid	4452	S	U	Medium	Broad	chr12	25398281	25398281	C	T	NA	NA	NA	NA	NA	NA	812
TCGA-BS-A0TJ-01	Uterine (TCGA)	G13D	Missense	Diploid	4452	S	U	Medium	WashU	chr12	25398281	25398281	C	T	0.40	NA	90	60	225	0	447
TCGA-BG-A0MC-01	Uterine (TCGA)	G13D	Missense	Diploid	4452	S	U	Medium	WashU	chr12	25398281	25398281	C	T	0.21	NA	19	5	85	0	44
TCGA-AP-A056-01	Uterine (TCGA)	G13D	Missense	Diploid	4452	S	U	Medium	WashU	chr12	25398281	25398281	C	T	0.23	NA	31	9	65	0	7170
TCGA-A5-A0GB-01	Uterine (TCGA)	G13D	Missense	Diploid	4452	S	U	Medium	WashU	chr12	25398281	25398281	C	T	0.36	NA	28	16	62	0	505
TCGA-D1-A0ZS-01	Uterine (TCGA)	G13D	Missense	Diploid	4452	S	U	Medium	WashU	chr12	25398281	25398281	C	T	0.33	NA	254	124	391	0	286
TCGA-D1-A15X-01	Uterine (TCGA)	G13D	Missense	Diploid	4452	S	U	Medium	WashU	chr12	25398281	25398281	C	T	0.28	NA	249	97	325	0	1309
TCGA-D1-A168-01	Uterine (TCGA)	G13D	Missense	Gain	4452	S	U	Medium	WashU	chr12	25398281	25398281	C	T	0.66	NA	121	235	254	0	48
TCGA-BS-A0TJ-01	Uterine (TCGA pub)	G13D	Missense	Diploid	4452	S	U	Medium	WashU	chr12	25398281	25398281	C	T	0.40	NA	90	60	225	0	446
TCGA-BG-A0MC-01	Uterine (TCGA pub)	G13D	Missense	Diploid	4452	S	U	Medium	WashU	chr12	25398281	25398281	C	T	0.21	NA	19	5	85	0	44
TCGA-AP-A056-01	Uterine (TCGA pub)	G13D	Missense	Diploid	4452	S	U	Medium	WashU	chr12	25398281	25398281	C	T	0.23	NA	31	9	65	0	7170
TCGA-A5-A0GB-01	Uterine (TCGA pub)	G13D	Missense	Diploid	4452	S	U	Medium	WashU	chr12	25398281	25398281	C	T	0.36	NA	28	16	62	0	505
TCGA-D1-A0ZS-01	Uterine (TCGA pub)	G13D	Missense	Diploid	4452	S	U	Medium	WashU	chr12	25398281	25398281	C	T	0.33	NA	254	124	391	0	285
TCGA-D1-A15X-01	Uterine (TCGA pub)	G13D	Missense	Diploid	4452	S	U	Medium	WashU	chr12	25398281	25398281	C	T	0.28	NA	249	97	325	0	1309
TCGA-D1-A168-01	Uterine (TCGA pub)	G13D	Missense	Gain	4452	S	U	Medium	WashU	chr12	25398281	25398281	C	T	0.66	NA	121	235	254	0	48
LUAD-NYU575	Lung adeno (Broad)	G13V	Missense	Diploid	4452	U	U		Broad	chr12	25398280	25398281	GC	AA	NA	NA	NA	NA	NA	NA	156
TCGA-D1-A16O-01	Uterine (TCGA)	G13V	Missense	Gain	4452	S	U	High	WashU	chr12	25398281	25398281	C	A	0.55	NA	134	163	212	0	32
TCGA-D1-A16O-01	Uterine (TCGA pub)	G13V	Missense	Gain	4452	S	U	High	WashU	chr12	25398281	25398281	C	A	0.55	NA	134	163	212	0	32
SUDHL10_HAEMATOP...	CCLE (Novartis/Broad 2012)	I171M	Missense	Diploid		U	U	Neutral	Broad	chr12	25368432	25368432	G	C	0.46	NA	71	61	NA	NA	33
TCGA-JW-A5VH-01	Cervical (TCGA)	I21R	Missense	Diploid		S	U	Low	WashU	chr12	25398257	25398257	A	C	NA	NA	NA	NA	NA	NA	62
MM-0028	MM (Broad)	I24N	Missense	NA	3	U	U	Medium	Broad	chr12	25398248	25398248	A	T	NA	NA	NA	NA	NA	NA	19
ESO-D76	Esophagus (Broad)	I36L	Missense	NA	2	S	U	Medium	Broad	chr12	25398213	25398213	T	A	0.67	NA	7	14	NA	NA	73
TCGA-AB-2917-03	AML (TCGA pub)	I36M	Missense	Diploid	2	S	V	High	WashU	chr12	25398211	25398211	T	C	NA	NA	NA	NA	NA	NA	15
TCGA-AB-2917-03	AML (TCGA)	I36M	Missense	Diploid	2	S	V	High	WashU	chr12	25398211	25398211	T	C	NA	NA	NA	NA	NA	NA	15
MM-0251	MM (Broad)	I36M	Missense	NA	2	U	U	High	Broad	chr12	25398211	25398211	T	C	NA	NA	NA	NA	NA	NA	41
MM04T	ucs (Johns Hopkins 2014)	I93F	Missense	NA		U	U	High	John Hopkins	chr12	25380181	25380181	T	A	NA	NA	NA	NA	NA	NA	5564
SKM1_HAEMATOPOIE...	CCLE (Novartis/Broad 2012)	K117N	Missense	ShallowDel	16	U	U	High	Broad	chr12	25378647	25378647	T	G	0.97	NA	2	78	NA	NA	29
TCGA-AA-3977-01	Colorectal (TCGA pub)	K117N	Missense	Diploid	16	S	V	High	Broad	chr12	25378647	25378647	T	G	NA	NA	NA	NA	NA	NA	2896
TCGA-AA-A01G-01	Colorectal (TCGA pub)	K117N	Missense	Gain	16	S	V	High	Baylor	chr12	25378647	25378647	T	G	NA	NA	NA	NA	NA	NA	51
TCGA-AA-A01G-01	Colorectal (TCGA)	K117N	Missense	Gain	16	S	V	High	Baylor	chr12	25378647	25378647	T	G	NA	NA	NA	NA	NA	NA	50
TCGA-AA-3977-01	Colorectal (TCGA)	K117N	Missense	Diploid	16	S	V	High	Broad	chr12	25378647	25378647	T	G	NA	NA	NA	NA	NA	NA	2896
ESO-005	Esophagus (Broad)	K117N	Missense	NA	16	S	U	High	Broad	chr12	25378647	25378647	T	G	0.17	NA	84	17	NA	NA	78
H093624	Liver (AMC)	K117N	Missense	Diploid	16	S	U	High	LGGM	chr12	25378647	25378647	T	A	0.45	NA	24	20	NA	NA	70
MM-0338	MM (Broad)	K117N	Missense	NA	16	U	U	High	Broad	chr12	25378647	25378647	T	A	NA	NA	NA	NA	NA	NA	33
MM-0626	MM (Broad)	K117N	Missense	NA	16	U	U	High	Broad	chr12	25378647	25378647	T	G	NA	NA	NA	NA	NA	NA	41
TCGA-EE-A29N-06	Melanoma (TCGA)	K117N	Missense	Diploid	16	S	U	High	Broad	chr12	25378647	25378647	T	G	0.23	NA	79	24	NA	NA	498
pfg129T	Stomach (Pfizer UHK)	K117Nfs*9	FS del	NA		U	U		.	chr12	25378647	25378647	T	-	0.29	NA	76	31	90	0	374
HN_62421	Head & neck (Broad)	K147N	Missense	NA	2	U	U	High	Broad	chr12	25378557	25378557	C	G	0.26	NA	173	61	NA	NA	450
TCGA-AX-A0J0-01	Uterine (TCGA)	K176Q	Missense	Diploid		S	U	Low	WashU	chr12	25368419	25368419	T	G	0.43	NA	193	143	302	0	6907
TCGA-AX-A0J0-01	Uterine (TCGA pub)	K176Q	Missense	Diploid		S	U	Low	WashU	chr12	25368419	25368419	T	G	0.43	NA	193	143	302	0	6907
DND41_HAEMATOPOI...	CCLE (Novartis/Broad 2012)	K185Nfs*4	FS del	Diploid		U	U		Broad	chr12	25368390	25368390	T	-	0.40	NA	29	19	NA	NA	225
TCGA-CS-5396-01	Glioma (TCGA)	K5E	Missense	Diploid	8	S	U	High	hgsc.bcm.edu;broad.mit.edu;ucsc.edu	chr12	25398306	25398306	T	C	0.39	NA	31	20	NA	NA	22
TCGA-CS-5396-01	LGG-GBM (TCGA 2016)	K5E	Missense	Diploid	8	U	U	High	mdanderson.org/broad.mit.edu	chr12	25398306	25398306	T	C	0.36	NA	29	16	36	0	21
TCGA-55-7911-01	Lung adeno (TCGA pub)	K88*	Nonsense	Gain	1	U	U		Broad	chr12	25380196	25380196	T	A	0.24	NA	39	12	NA	NA	193
TCGA-55-7911-01	Lung adeno (TCGA)	K88*	Nonsense	Gain	1	S	U		Broad	chr12	25380196	25380196	T	A	0.24	NA	39	12	NA	NA	193
NCIH2347_LUNG	CCLE (Novartis/Broad 2012)	L19F	Missense	Diploid	19	U	U	Medium	Broad	chr12	25398262	25398262	C	A	0.46	NA	66	56	NA	NA	106
587362	Colorectal (Genentech)	L19F	Missense	NA	19	U	V	Medium	Genentech	chr12	25398262	25398262	C	A	NA	NA	NA	NA	NA	NA	62
TCGA-VB-A8QN-01	DLBC (TCGA)	L19F	Missense	Diploid	19	S	U	Medium	Baylor	chr12	25398262	25398262	C	A	0.24	NA	132	41	179	0	145
MM-0329	MM (Broad)	L19F	Missense	NA	19	U	U	Medium	Broad	chr12	25398262	25398262	C	G	NA	NA	NA	NA	NA	NA	62
MHHCALL4_HAEMATO...	CCLE (Novartis/Broad 2012)	L23R	Missense	Diploid	3	U	U	Medium	Broad	chr12	25398251	25398251	A	C	0.50	NA	47	47	NA	NA	29
S03-09436-TP-S03...	CSCC (DFCI 2015)	L52F	Missense	NA		S	U	Low	Broad	chr12	25380304	25380304	G	A	NA	NA	NA	NA	NA	NA	29
MM-0028	MM (Broad)	N26K	Missense	NA		U	U	Low	Broad	chr12	25398241	25398241	A	C	NA	NA	NA	NA	NA	NA	19
HRT18_LARGE_INTE...	CCLE (Novartis/Broad 2012)	P110H	Missense	Diploid	1	U	U	Medium	Broad	chr12	25378669	25378669	G	T	0.13	NA	132	19	NA	NA	598
TCGA-AP-A0LM-01	Uterine (TCGA)	P110S	Missense	Diploid	1	S	U	Medium	WashU	chr12	25378670	25378670	G	A	0.26	NA	64	23	411	0	10379
TCGA-AP-A0LM-01	Uterine (TCGA pub)	P110S	Missense	Diploid	1	S	U	Medium	WashU	chr12	25378670	25378670	G	A	0.26	NA	64	23	411	0	10380
OVCAR8_OVARY	CCLE (Novartis/Broad 2012)	P121H	Missense	Diploid		U	U	Low	Broad	chr12	25378636	25378636	G	T	0.39	NA	73	47	NA	NA	41
PGM33	Stomach (TMUCIH 2015)	P121H	Missense	NA		U	U	Low	NA	chr12	25378636	25378636	G	T	NA	NA	NA	NA	NA	NA	827
CW2_LARGE_INTEST...	CCLE (Novartis/Broad 2012)	P140H	Missense	Diploid		U	U	Low	Broad	chr12	25378579	25378579	G	T	0.53	NA	70	78	NA	NA	850
TCGA-AG-A025-01	Colorectal (TCGA pub)	Q22K	Missense	Diploid	15	S	V	Medium	Broad	chr12	25398255	25398255	G	T	NA	NA	NA	NA	NA	NA	68
TCGA-AG-A025-01	Colorectal (TCGA)	Q22K	Missense	Diploid	15	S	V	Medium	Broad	chr12	25398255	25398255	G	T	NA	NA	NA	NA	NA	NA	69
TCGA-FA-A7Q1-01	DLBC (TCGA)	Q22K	Missense	Gain	15	S	U	Medium	Baylor	chr12	25398255	25398255	G	T	0.60	0.00	112	167	208	1	155
TCGA-AB-2826-03	AML (TCGA pub)	Q61H	Missense	Diploid	445	S	V	Medium	WashU	chr12	25380275	25380275	T	A	NA	NA	NA	NA	NA	NA	5
TCGA-AB-2826-03	AML (TCGA)	Q61H	Missense	Diploid	445	S	V	Medium	WashU	chr12	25380275	25380275	T	A	NA	NA	NA	NA	NA	NA	5
B5		Q61H	Missense	NA	445	U	U	Medium	BGI	chr12	25380275	25380275	T	G	NA	NA	NA	NA	NA	NA	106
NCIH460_LUNG	CCLE (Novartis/Broad 2012)	Q61H	Missense	ShallowDel	445	U	U	Medium	Broad	chr12	25380275	25380275	T	A	0.98	NA	5	218	NA	NA	50
T3M4_PANCREAS	CCLE (Novartis/Broad 2012)	Q61H	Missense	Gain	445	U	U	Medium	Broad	chr12	25380275	25380275	T	G	0.48	NA	444	413	NA	NA	38
HS766T_PANCREAS	CCLE (Novartis/Broad 2012)	Q61H	Missense	Diploid	445	U	U	Medium	Broad	chr12	25380275	25380275	T	G	1.00	NA	0	858	NA	NA	39
CL11_LARGE_INTES...	CCLE (Novartis/Broad 2012)	Q61H	Missense	Diploid	445	U	U	Medium	Broad	chr12	25380275	25380275	T	G	0.44	NA	86	68	NA	NA	30
LUAD-F00282	Lung adeno (Broad)	Q61H	Missense	Diploid	445	U	U	Medium	Broad	chr12	25380275	25380275	T	G	NA	NA	NA	NA	NA	NA	423
LUAD-S00486	Lung adeno (Broad)	Q61H	Missense	Diploid	445	U	U	Medium	Broad	chr12	25380275	25380275	T	G	NA	NA	NA	NA	NA	NA	172
TCGA-63-6202-01	Lung squ (TCGA pub)	Q61H	Missense	Diploid	445	U	U	Medium	Broad	chr12	25380275	25380275	T	A	0.41	NA	44	31	NA	NA	304
TCGA-63-6202-01	Lung squ (TCGA)	Q61H	Missense	Diploid	445	S	U	Medium	Broad	chr12	25380275	25380275	T	A	0.41	NA	44	31	NA	NA	308
MO_1232	Prostate (SU2C)	Q61H	Missense	Diploid	445	U	U	Medium	NA	chr12	25380275	25380275	T	G	0.46	NA	13	11	NA	NA	212
MM-0637	MM (Broad)	Q61H	Missense	NA	445	U	U	Medium	Broad	chr12	25380275	25380275	T	A	NA	NA	NA	NA	NA	NA	37
MM-0359	MM (Broad)	Q61H	Missense	NA	445	U	U	Medium	Broad	chr12	25380275	25380275	T	A	NA	NA	NA	NA	NA	NA	29
MM-0449	MM (Broad)	Q61H	Missense	NA	445	U	U	Medium	Broad	chr12	25380275	25380275	T	G	NA	NA	NA	NA	NA	NA	63
MM-0004	MM (Broad)	Q61H	Missense	NA	445	U	U	Medium	Broad	chr12	25380275	25380275	T	G	NA	NA	NA	NA	NA	NA	28
MM-0337	MM (Broad)	Q61H	Missense	NA	445	U	U	Medium	Broad	chr12	25380275	25380275	T	G	NA	NA	NA	NA	NA	NA	35
MM-0515	MM (Broad)	Q61H	Missense	NA	445	U	U	Medium	Broad	chr12	25380275	25380275	T	G	NA	NA	NA	NA	NA	NA	49
MM-0521	MM (Broad)	Q61H	Missense	NA	445	U	U	Medium	Broad	chr12	25380275	25380275	T	G	NA	NA	NA	NA	NA	NA	104
MM-0522	MM (Broad)	Q61H	Missense	NA	445	U	U	Medium	Broad	chr12	25380275	25380275	T	G	NA	NA	NA	NA	NA	NA	35
MM-0529	MM (Broad)	Q61H	Missense	NA	445	U	U	Medium	Broad	chr12	25380275	25380275	T	G	NA	NA	NA	NA	NA	NA	52
MM-0581	MM (Broad)	Q61H	Missense	NA	445	U	U	Medium	Broad	chr12	25380275	25380275	T	G	NA	NA	NA	NA	NA	NA	18
NCI_H460	NCI-60	Q61H	Missense	ShallowDel	445	U	U	Medium	discover.nci.nih.gov	chr12	25380275	25380275	T	A	NA	NA	NA	NA	NA	NA	228
ICGC_0046_TD	Pancreas (ICGC)	Q61H	Missense	NA	445	S	V	Medium	qcmg.uq.edu.au	chr12	25380275	25380275	T	G	NA	NA	NA	NA	NA	NA	37
ICGC_0030_TD	Pancreas (ICGC)	Q61H	Missense	NA	445	S	V	Medium	qcmg.uq.edu.au	chr12	25380275	25380275	T	G	NA	NA	NA	NA	NA	NA	16
TCGA-HZ-8005-01	Pancreas (TCGA)	Q61H	Missense	Gain	445	S	U	Medium	Broad	chr12	25380275	25380275	T	G	NA	NA	NA	NA	NA	NA	115
TCGA-FB-A5VM-01	Pancreas (TCGA)	Q61H	Missense	Diploid	445	S	U	Medium	Broad	chr12	25380275	25380275	T	G	NA	NA	NA	NA	NA	NA	80
TCGA-IB-7649-01	Pancreas (TCGA)	Q61H	Missense	Diploid	445	S	U	Medium	Broad	chr12	25380275	25380275	T	G	NA	NA	NA	NA	NA	NA	161
TCGA-PZ-A5RE-01	Pancreas (TCGA)	Q61H	Missense	Diploid	445	S	U	Medium	Broad	chr12	25380275	25380275	T	G	NA	NA	NA	NA	NA	NA	38
TCGA-HZ-A8P0-01	Pancreas (TCGA)	Q61H	Missense	Diploid	445	S	U	Medium	Broad	chr12	25380275	25380275	T	A	NA	NA	NA	NA	NA	NA	70
TCGA-HZ-7922-01	Pancreas (TCGA)	Q61H	Missense	AMP	445	S	U	Medium	Broad	chr12	25380275	25380275	T	A	NA	NA	NA	NA	NA	NA	57
PDA_103	Pancreas (UTSW)	Q61H	Missense	Gain	445	U	U	Medium	UT Southwestern	chr12	25380275	25380275	T	G	0.42	NA	58	42	NA	NA	41
PDA_042	Pancreas (UTSW)	Q61H	Missense	ShallowDel	445	U	U	Medium	UT Southwestern	chr12	25380275	25380275	T	G	0.47	NA	53	47	NA	NA	44
PDA_028	Pancreas (UTSW)	Q61H	Missense	Diploid	445	U	V	Medium	UT Southwestern	chr12	25380275	25380275	T	G	0.24	NA	76	24	NA	NA	58
PDA_046	Pancreas (UTSW)	Q61H	Missense	Diploid	445	U	V	Medium	UT Southwestern	chr12	25380275	25380275	T	G	0.49	NA	51	49	NA	NA	48
PDA_051	Pancreas (UTSW)	Q61H	Missense	Diploid	445	U	U	Medium	UT Southwestern	chr12	25380275	25380275	T	A	0.23	NA	77	23	NA	NA	41
TCGA-IW-A3M5-01	Sarcoma (TCGA)	Q61H	Missense	AMP	445	S	U	Medium	WashU	chr12	25380275	25380275	T	A	NA	NA	NA	NA	NA	NA	40
TCGA-BR-8370-01	Stomach (TCGA pub)	Q61H	Missense	Gain	445	U	U	Medium	Broad	chr12	25380275	25380275	T	G	0.32	NA	50	23	NA	NA	87
TCGA-BR-8366-01	Stomach (TCGA pub)	Q61H	Missense	Gain	445	U	U	Medium	Broad	chr12	25380275	25380275	T	G	0.46	NA	31	26	NA	NA	153
TCGA-CG-5719-01	Stomach (TCGA pub)	Q61H	Missense	Diploid	445	U	U	Medium	Broad	chr12	25380275	25380275	T	G	0.04	NA	136	5	NA	NA	80
TCGA-CG-5719-01	Stomach (TCGA)	Q61H	Missense	Diploid	445	S	U	Medium	Broad	chr12	25380275	25380275	T	G	NA	NA	NA	NA	NA	NA	80
TCGA-BR-8366-01	Stomach (TCGA)	Q61H	Missense	Gain	445	S	U	Medium	Broad	chr12	25380275	25380275	T	G	NA	NA	NA	NA	NA	NA	153
TCGA-BR-8370-01	Stomach (TCGA)	Q61H	Missense	Gain	445	S	U	Medium	Broad	chr12	25380275	25380275	T	G	NA	NA	NA	NA	NA	NA	87
TCGA-2G-AAHP-01	Testicular germ cell (TCGA)	Q61H	Missense	Gain	445	S	U	Medium	bcgsc.ca	chr12	25380275	25380275	T	A	NA	NA	NA	NA	NA	NA	66
TCGA-B5-A0JS-01	Uterine (TCGA)	Q61H	Missense	Diploid	445	S	U	Medium	WashU	chr12	25380275	25380275	T	G	0.72	NA	38	100	135	0	27
TCGA-AP-A0LG-01	Uterine (TCGA)	Q61H	Missense	Diploid	445	S	U	Medium	WashU	chr12	25380275	25380275	T	G	0.44	NA	54	42	59	0	289
TCGA-B5-A0JS-01	Uterine (TCGA pub)	Q61H	Missense	Diploid	445	S	U	Medium	WashU	chr12	25380275	25380275	T	G	0.72	NA	38	100	135	0	27
TCGA-AP-A0LG-01	Uterine (TCGA pub)	Q61H	Missense	Diploid	445	S	U	Medium	WashU	chr12	25380275	25380275	T	G	0.44	NA	54	42	59	0	289
B13		Q61K	Missense	NA	445	U	U	Medium	BGI	chr12	25380277	25380277	G	T	NA	NA	NA	NA	NA	NA	40
SNU668_STOMACH	CCLE (Novartis/Broad 2012)	Q61K	Missense	Diploid	445	U	U		Broad	chr12	25380277	25380278	GA	TC	0.96	NA	2	50	NA	NA	38
CALU6_LUNG	CCLE (Novartis/Broad 2012)	Q61K	Missense	AMP	445	U	U		Broad	chr12	25380277	25380278	GA	TG	0.66	NA	47	91	NA	NA	31
TCGA-ZH-A8Y8-01	Cholangiocarcinoma (TCGA)	Q61K	Missense	Diploid	445	S	U		hgsc.bcm.edu;broad.mit.edu;ucsc.edu;bcgsc.ca	chr12	25380277	25380278	GA	TT	NA	NA	NA	NA	NA	NA	114
TCGA-AA-3845-01	Colorectal (TCGA pub)	Q61K	Missense	Gain	445	S	U		Broad	chr12	25380277	25380278	GA	TT	NA	NA	NA	NA	NA	NA	655
TCGA-AA-3672-01	Colorectal (TCGA pub)	Q61K	Missense	Gain	445	S	U		Broad	chr12	25380277	25380278	GA	TT	NA	NA	NA	NA	NA	NA	1352
TCGA-AA-3672-01	Colorectal (TCGA)	Q61K	Missense	Gain	445	S	U		Broad	chr12	25380277	25380278	GA	TT	NA	NA	NA	NA	NA	NA	1343
TCGA-AA-3845-01	Colorectal (TCGA)	Q61K	Missense	Gain	445	S	U		Broad	chr12	25380277	25380278	GA	TT	NA	NA	NA	NA	NA	NA	650
ICGC_0067_TD	Pancreas (ICGC)	Q61K	Missense	NA	445	S	V	Medium	qcmg.uq.edu.au	chr12	25380277	25380277	G	T	NA	NA	NA	NA	NA	NA	22
PDA_008	Pancreas (UTSW)	Q61K	Missense	ShallowDel	445	U	U	Medium	UT Southwestern	chr12	25380277	25380277	G	T	0.11	NA	89	11	NA	NA	97
TCGA-H2-A3RH-01	Thyroid (TCGA pub)	Q61K	Missense	Diploid	445	S	U		Broad	chr12	25380277	25380278	GA	TT	0.34	NA	47	24	NA	NA	12
TCGA-EM-A4FV-01	Thyroid (TCGA pub)	Q61K	Missense	Diploid	445	S	U		Broad	chr12	25380277	25380278	GA	TT	0.29	NA	24	10	NA	NA	20
TCGA-EM-A4FV-01	Thyroid (TCGA)	Q61K	Missense	Diploid	445	S	U		Broad	chr12	25380277	25380278	GA	TT	0.29	NA	24	10	NA	NA	21
TCGA-H2-A3RH-01	Thyroid (TCGA)	Q61K	Missense	Diploid	445	S	U		Broad	chr12	25380277	25380278	GA	TT	0.34	NA	47	24	NA	NA	12
B5		Q61L	Missense	NA	445	U	U	High	BGI	chr12	25380276	25380276	T	A	NA	NA	NA	NA	NA	NA	106
SW948_LARGE_INTE...	CCLE (Novartis/Broad 2012)	Q61L	Missense	Diploid	445	U	U	High	Broad	chr12	25380276	25380276	T	A	0.60	NA	14	21	NA	NA	55
NCIH650_LUNG	CCLE (Novartis/Broad 2012)	Q61L	Missense	Gain	445	U	U	High	Broad	chr12	25380276	25380276	T	A	1.00	NA	0	292	NA	NA	274
TCGA-AG-A02X-01	Colorectal (TCGA pub)	Q61L	Missense	Diploid	445	S	V	High	Broad	chr12	25380276	25380276	T	A	NA	NA	NA	NA	NA	NA	98
TCGA-AA-3521-01	Colorectal (TCGA pub)	Q61L	Missense	Gain	445	S	V	High	Baylor	chr12	25380276	25380276	T	A	NA	NA	NA	NA	NA	NA	43
TCGA-AA-3521-01	Colorectal (TCGA)	Q61L	Missense	Gain	445	S	V	High	Baylor	chr12	25380276	25380276	T	A	NA	NA	NA	NA	NA	NA	43
TCGA-AG-A02X-01	Colorectal (TCGA)	Q61L	Missense	Diploid	445	S	V	High	Broad	chr12	25380276	25380276	T	A	NA	NA	NA	NA	NA	NA	99
TCGA-64-5775-01	Lung adeno (TCGA pub)	Q61L	Missense	Gain	445	U	U	High	Broad	chr12	25380276	25380276	T	A	0.79	NA	23	84	NA	NA	402
TCGA-64-5775-01	Lung adeno (TCGA)	Q61L	Missense	Gain	445	S	U	High	Broad	chr12	25380276	25380276	T	A	0.79	NA	23	84	NA	NA	402
16875	Lung adeno (TSP)	Q61L	Missense	NA	445	U	U	High	Broad	chr12	25380276	25380276	T	A	NA	NA	NA	NA	NA	NA	5
MO_1232	Prostate (SU2C)	Q61L	Missense	Diploid	445	U	U	High	NA	chr12	25380276	25380276	T	A	0.42	NA	14	10	NA	NA	212
MM-0307	MM (Broad)	Q61L	Missense	NA	445	U	U	High	Broad	chr12	25380276	25380276	T	A	NA	NA	NA	NA	NA	NA	34
TCGA-2G-AAF4-01	Testicular germ cell (TCGA)	Q61L	Missense	Gain	445	S	U	High	hgsc.bcm.edu;broad.mit.edu;ucsc.edu;bcgsc.ca;mdanderson.org	chr12	25380276	25380276	T	A	NA	NA	NA	NA	NA	NA	45
TCGA-2G-AAH8-01	Testicular germ cell (TCGA)	Q61L	Missense	Gain	445	S	U	High	hgsc.bcm.edu;broad.mit.edu;ucsc.edu;bcgsc.ca;mdanderson.org	chr12	25380276	25380276	T	A	NA	NA	NA	NA	NA	NA	65
TCGA-B5-A11N-01	Uterine (TCGA)	Q61L	Missense	Diploid	445	S	U	High	WashU	chr12	25380276	25380276	T	A	0.26	NA	240	84	270	0	1550
TCGA-B5-A11N-01	Uterine (TCGA pub)	Q61L	Missense	Diploid	445	S	U	High	WashU	chr12	25380276	25380276	T	A	0.26	NA	240	84	270	0	1549
PANC0213_PANCREAS	CCLE (Novartis/Broad 2012)	Q61R	Missense	ShallowDel	445	U	U	Medium	Broad	chr12	25380276	25380276	T	C	0.67	NA	47	97	NA	NA	26
H110061	Liver (AMC)	Q61R	Missense	Diploid	445	S	U	Medium	LGGM	chr12	25380276	25380276	T	C	0.32	NA	19	9	NA	NA	136
MM-0604	MM (Broad)	Q61R	Missense	NA	445	U	U	Medium	Broad	chr12	25380276	25380276	T	C	NA	NA	NA	NA	NA	NA	51
MM-0491	MM (Broad)	Q61R	Missense	NA	445	U	U	Medium	Broad	chr12	25380276	25380276	T	C	NA	NA	NA	NA	NA	NA	26
MM-0509	MM (Broad)	Q61R	Missense	NA	445	U	U	Medium	Broad	chr12	25380276	25380276	T	C	NA	NA	NA	NA	NA	NA	98
ICGC_0044_TD	Pancreas (ICGC)	Q61R	Missense	NA	445	S	V	Medium	qcmg.uq.edu.au	chr12	25380276	25380276	T	C	NA	NA	NA	NA	NA	NA	7
ICGC_0011_TD	Pancreas (ICGC)	Q61R	Missense	NA	445	S	V	Medium	qcmg.uq.edu.au	chr12	25380276	25380276	T	C	NA	NA	NA	NA	NA	NA	11
TCGA-IB-7890-01	Pancreas (TCGA)	Q61R	Missense	Gain	445	S	U	Medium	Broad	chr12	25380276	25380276	T	C	NA	NA	NA	NA	NA	NA	73
TCGA-2L-AAQL-01	Pancreas (TCGA)	Q61R	Missense	Gain	445	S	U	Medium	Broad	chr12	25380276	25380276	T	C	NA	NA	NA	NA	NA	NA	88
PDA_081	Pancreas (UTSW)	Q61R	Missense	ShallowDel	445	U	U	Medium	UT Southwestern	chr12	25380276	25380276	T	C	0.17	NA	83	17	NA	NA	34
TCGA-BJ-A0ZE-01	Thyroid (TCGA pub)	Q61R	Missense	Diploid	445	S	U	Medium	Broad	chr12	25380276	25380276	T	C	0.31	NA	76	34	NA	NA	13
TCGA-EE-A29B-06	Melanoma (TCGA)	Q61R	Missense	Diploid	445	S	U	Medium	Broad	chr12	25380276	25380276	T	C	0.48	NA	12	11	NA	NA	461
TCGA-WZ-A8D5-01	Testicular germ cell (TCGA)	Q61R	Missense	Gain	445	S	U	Medium	hgsc.bcm.edu;broad.mit.edu;bcgsc.ca;mdanderson.org	chr12	25380276	25380276	T	C	NA	NA	NA	NA	NA	NA	57
TCGA-2G-AAG3-01	Testicular germ cell (TCGA)	Q61R	Missense	Gain	445	S	U	Medium	hgsc.bcm.edu;broad.mit.edu;bcgsc.ca;mdanderson.org	chr12	25380276	25380276	T	C	NA	NA	NA	NA	NA	NA	56
TCGA-S6-A8JW-01	Testicular germ cell (TCGA)	Q61R	Missense	Gain	445	S	U	Medium	hgsc.bcm.edu;broad.mit.edu;ucsc.edu;bcgsc.ca;mdanderson.org	chr12	25380276	25380276	T	C	NA	NA	NA	NA	NA	NA	50
TCGA-BJ-A0ZE-01	Thyroid (TCGA)	Q61R	Missense	Diploid	445	S	U	Medium	Broad	chr12	25380276	25380276	T	C	0.31	NA	76	34	NA	NA	13
TCGA-BR-6705-01	Stomach (TCGA pub)	R135T	Missense	AMP	1	U	U	Low	Broad	chr12	25378594	25378594	C	G	0.06	NA	408	24	NA	NA	91
TCGA-BR-6705-01	Stomach (TCGA)	R135T	Missense	AMP	1	S	U	Low	Broad	chr12	25378594	25378594	C	G	NA	NA	NA	NA	NA	NA	91
TCGA-DD-A39Y-01	Liver (TCGA)	R161G	Missense	ShallowDel		S	U	Medium	hgsc.bcm.edu;bcgsc.ca	chr12	25368464	25368464	T	C	0.06	NA	63	4	138	0	113
HEC251_ENDOMETRIUM	CCLE (Novartis/Broad 2012)	R164*	Nonsense	Diploid		U	U		Broad	chr12	25368455	25368455	G	A	0.11	NA	176	22	NA	NA	1161
TCGA-D1-A16Y-01	Uterine (TCGA)	R164Q	Missense	Diploid	3	S	U	Low	WashU	chr12	25368454	25368454	C	T	0.41	NA	299	207	423	0	948
TCGA-D1-A16Y-01	Uterine (TCGA pub)	R164Q	Missense	Diploid	3	S	U	Low	WashU	chr12	25368454	25368454	C	T	0.41	NA	299	207	423	0	948
TCGA-DD-A4NB-01	Liver (TCGA)	R68M	Missense	Diploid	3	S	U	Medium	hgsc.bcm.edu;broad.mit.edu;ucsc.edu;bcgsc.ca;mdanderson.org	chr12	25380255	25380255	C	A	0.21	NA	117	32	144	0	22
TCGA-AA-3975-01	Colorectal (TCGA pub)	R68S	Missense	Diploid	3	S	V	Medium	Broad	chr12	25380254	25380254	C	A	NA	NA	NA	NA	NA	NA	97
TCGA-AA-3975-01	Colorectal (TCGA)	R68S	Missense	Diploid	3	S	V	Medium	Broad	chr12	25380254	25380254	C	A	NA	NA	NA	NA	NA	NA	97
NCIH716_LARGE_IN...	CCLE (Novartis/Broad 2012)	R97I	Missense	Diploid		U	U	Neutral	Broad	chr12	25380168	25380168	C	A	0.31	NA	68	30	NA	NA	42
TCGA-RY-A843-01	LGG-GBM (TCGA 2016)	S17T	Missense	Diploid	4	U	U	Neutral	mdanderson.org/ucsc.edu/broad.mit.edu	chr12	25398269	25398269	C	G	0.27	NA	32	12	49	0	16
TCGA-CN-5369-01	Head & neck (TCGA pub)	T158A	Missense	Diploid		U	U	Neutral	Broad	chr12	25368473	25368473	T	C	0.07	NA	128	10	NA	NA	508
TCGA-CN-5369-01	Head & neck (TCGA)	T158A	Missense	Diploid		S	U	Neutral	Broad	chr12	25368473	25368473	T	C	0.07	NA	128	10	NA	NA	505
TCGA-BG-A0M8-01	Uterine (TCGA)	T20R	Missense	Gain	3	S	U	Medium	WashU	chr12	25398260	25398260	G	C	0.12	NA	442	61	236	0	45
TCGA-BG-A0M8-01	Uterine (TCGA pub)	T20R	Missense	Diploid	3	S	U	Medium	WashU	chr12	25398260	25398260	G	C	0.12	NA	442	61	236	0	45
TEN_ENDOMETRIUM	CCLE (Novartis/Broad 2012)	T74P	Missense	Gain	1	U	U	Medium	Broad	chr12	25380238	25380238	T	G	0.63	NA	10	17	NA	NA	112
CL11_LARGE_INTES...	CCLE (Novartis/Broad 2012)	V14I	Missense	Diploid	17	U	U	High	Broad	chr12	25398279	25398279	C	T	0.44	NA	64	50	NA	NA	30
RCHACV_HAEMATOPO...	CCLE (Novartis/Broad 2012)	V14I	Missense	Diploid	17	U	U	High	Broad	chr12	25398279	25398279	C	T	0.42	NA	29	21	NA	NA	112
KASUMI2_HAEMATOP...	CCLE (Novartis/Broad 2012)	V14L	Missense	Diploid	17	U	U	High	Broad	chr12	25398279	25398279	C	G	0.38	NA	76	47	NA	NA	79
HEC6_ENDOMETRIUM	CCLE (Novartis/Broad 2012)	V160A	Missense	ShallowDel		U	U	Low	Broad	chr12	25368466	25368466	A	G	0.26	NA	102	36	NA	NA	496
KMM1_HAEMATOPOIE...	CCLE (Novartis/Broad 2012)	V9I	Missense	Gain	3	U	U	Neutral	Broad	chr12	25398294	25398294	C	T	0.19	NA	50	12	NA	NA	112
DS-bla-017		Y166H	Missense	Diploid		S	U	Neutral	mskcc.org	chr12	25368449	25368449	A	G	0.52	0.00	343	371	307	1	8
MM-0308	MM (Broad)	Y64D	Missense	NA	2	U	U	Medium	Broad	chr12	25380268	25380268	A	C	NA	NA	NA	NA	NA	NA	52
587284	Colorectal (Genentech)	Y64H	Missense	NA	2	U	V	Medium	Genentech	chr12	25380268	25380268	A	G	NA	NA	NA	NA	NA	NA	2235
MM-0525	MM (Broad)	Y64N	Missense	NA	2	U	U	Medium	Broad	chr12	25380268	25380268	A	T	NA	NA	NA	NA	NA	NA	46

## Sheet: MRAS
Sample ID	Cancer Study	AA change	Type	Copy #	COSMIC	MS	VS	Mutation Assessor	Center	Chr	Start Pos	End Pos	Ref	Var	Allele Freq (T)	Allele Freq (N)	Var Ref	Var Alt	Norm Ref	Norm Alt	#Mut in Sample
TCGA-B5-A11E-01	Uterine (TCGA)	A28T	Missense	Diploid	1	S	U	Medium	WashU	chr3	138091807	138091807	G	A	0.41	NA	17	12	30	0	8146
TCGA-B5-A11E-01	Uterine (TCGA pub)	A28T	Missense	Diploid	1	S	U	Medium	WashU	chr3	138091807	138091807	G	A	0.41	NA	17	12	30	0	8147
TCGA-34-5240-01	Lung squ (TCGA pub)	D129G	Missense	Gain	1	U	U	High	Broad	chr3	138117349	138117349	A	G	0.02	NA	235	5	NA	NA	145
TCGA-34-5240-01	Lung squ (TCGA)	D129G	Missense	AMP	1	S	U	High	Broad	chr3	138117349	138117349	A	G	0.02	NA	235	5	NA	NA	148
YUCHUFA	Melanoma (Yale)	D165N	Missense	NA	1	S	U	Low	yale.edu	chr3	138119421	138119421	G	A	NA	NA	NA	NA	NA	NA	28
TCGA-39-5031-01	Lung squ (TCGA pub)	E143Q	Missense	Gain	1	U	U	Low	Broad	chr3	138117390	138117390	G	C	0.19	NA	127	30	NA	NA	548
TCGA-39-5031-01	Lung squ (TCGA)	E143Q	Missense	Gain	1	S	U	Low	Broad	chr3	138117390	138117390	G	C	0.19	NA	127	30	NA	NA	553
HCC_2998	NCI-60	E154*	Nonsense	Diploid	1	U	U		discover.nci.nih.gov	chr3	138119388	138119388	G	T	NA	NA	NA	NA	NA	NA	5044
MEL-13561	Melanoma (Broad)	E73K	Missense	NA		U	U	Medium	Broad	chr3	138116189	138116189	G	A	NA	NA	NA	NA	NA	NA	205
TCGA-66-2744-01	Lung squ (TCGA pub)	G20V	Missense	Diploid		U	U	High	Broad	chr3	138091784	138091784	G	T	0.06	NA	97	6	NA	NA	527
BR-V-043	Breast (Broad)	G22A	Missense	NA		S	U		Broad	chr3	138091790	138091790	G	-	NA	NA	NA	NA	NA	NA	128
TCGA-09-0369-01	Ovarian (TCGA pub)	I136S	Missense	ShallowDel	1	S	V	Medium	WashU	chr3	138117370	138117370	T	G	NA	NA	NA	NA	NA	NA	53
TCGA-09-0369-01	Ovarian (TCGA)	I136S	Missense	ShallowDel	1	S	V	Medium	WashU	chr3	138117370	138117370	T	G	NA	NA	NA	NA	NA	NA	54
TCGA-EE-A2MH-06	Melanoma (TCGA)	K189del	IF del	Diploid		S	U		Broad	chr3	138121035	138121037	AGA	-	0.01	NA	568	7	NA	NA	113
TCGA-FS-A1ZE-06	Melanoma (TCGA)	K189del	IF del	Diploid		S	U		Broad	chr3	138121035	138121037	AGA	-	0.01	NA	542	7	NA	NA	126
TCGA-AC-A23H-01	Breast (TCGA 2015)	L133F	Missense	Gain	1	U	U	Low	WashU	chr3	138117362	138117362	G	C	0.12	NA	81	11	63	0	3845
TCGA-AC-A23H-01	Breast (TCGA)	L133F	Missense	Gain	1	S	U	Low	WashU	chr3	138117362	138117362	G	C	NA	NA	NA	NA	NA	NA	3474
TCGA-G3-A25T-01	Liver (TCGA)	N149S	Missense	Diploid		S	U	Low	ucsc.edu;bcgsc.ca	chr3	138117409	138117409	A	G	0.14	NA	25	4	46	0	173
TCGA-CG-5733-01	Stomach (TCGA pub)	Q184_K185insE	IF ins	Diploid		S	U		Broad	chr3	138121035	138121036	-	AGA	0.17	NA	84	17	NA	NA	1049
TCGA-CG-5733-01	Stomach (TCGA)	Q184_K185insE	IF ins	Diploid		S	U		Broad	chr3	138121035	138121036	-	AGA	NA	NA	NA	NA	NA	NA	1042
pfg103T	Stomach (Pfizer UHK)	R105Pfs*17	FS del	NA		U	U		.	chr3	138116286	138116286	G	-	0.26	NA	49	17	83	0	228
16660	Lung adeno (TSP)	R138K	Missense	NA	3	U	U	Neutral	Broad	chr3	138117376	138117376	G	A	NA	NA	NA	NA	NA	NA	35
TCGA-JW-A5VL-01	Cervical (TCGA)	R173T	Missense	Gain		S	U	Medium	WashU	chr3	138119446	138119446	G	C	NA	NA	NA	NA	NA	NA	1762
TCGA-A6-2676-01	Colorectal (TCGA pub)	R78Q	Missense	Diploid	1	S	V	Medium	Baylor	chr3	138116205	138116205	G	A	NA	NA	NA	NA	NA	NA	593
TCGA-A6-2676-01	Colorectal (TCGA)	R78Q	Missense	Diploid	1	S	U	Medium	Baylor	chr3	138116205	138116205	G	A	NA	NA	NA	NA	NA	NA	600
MM-0509	MM (Broad)	R83H	Missense	NA		U	U	Medium	Broad	chr3	138116220	138116220	G	A	NA	NA	NA	NA	NA	NA	98
TCGA-B0-5077-01	ccRCC (TCGA pub)	T137S	Missense	Diploid	1	S	U	Neutral	broad.mit.edu;ucsc.edu	chr3	138117372	138117372	A	T	NA	NA	NA	NA	NA	NA	48
TCGA-B0-5077-01	ccRCC (TCGA)	T137S	Missense	Diploid	1	S	U	Neutral	broad.mit.edu;ucsc.edu	chr3	138117372	138117372	A	T	NA	NA	NA	NA	NA	NA	48
MEL-JWCI-14	Melanoma (Broad)	T190I	Missense	NA		U	U	Neutral	Broad	chr3	138121053	138121053	C	T	NA	NA	NA	NA	NA	NA	1373
PGM50	Stomach (TMUCIH 2015)	V113I	Missense	NA		U	U	Low	NA	chr3	138116309	138116309	G	A	NA	NA	NA	NA	NA	NA	136
TCGA-A8-A0A6-01	Breast (TCGA 2015)	V17G	Missense	Diploid	1	U	U	High	WashU	chr3	138091775	138091775	T	G	0.21	NA	68	18	91	0	2054
TCGA-A8-A0A6-01	Breast (TCGA)	V17G	Missense	Diploid	1	S	U	High	WashU	chr3	138091775	138091775	T	G	NA	NA	NA	NA	NA	NA	2050
pfg088T	Stomach (Pfizer UHK)	V6Sfs*46	FS del	NA		U	U		.	chr3	138091741	138091741	G	-	0.21	NA	86	23	84	0	112
TCGA-BR-A4J2-01	Stomach (TCGA pub)	V94I	Missense	Diploid	2	U	U	Neutral	Broad	chr3	138116252	138116252	G	A	0.10	NA	44	5	NA	NA	31
TCGA-BR-A4J2-01	Stomach (TCGA)	V94I	Missense	Diploid	2	S	U	Neutral	Broad	chr3	138116252	138116252	G	A	NA	NA	NA	NA	NA	NA	31

## Sheet: NKIRAS1
Sample ID	Cancer Study	AA change	Type	Copy #	COSMIC	MS	VS	Mutation Assessor	Center	Chr	Start Pos	End Pos	Ref	Var	Allele Freq (T)	Allele Freq (N)	Var Ref	Var Alt	Norm Ref	Norm Alt	#Mut in Sample
LUAD-B00915	Lung adeno (Broad)	D105G	Missense	Diploid	1	U	U	Medium	Broad	chr3	23942321	23942321	T	C	NA	NA	NA	NA	NA	NA	440
TCGA-14-1823-01	GBM (TCGA 2013)	D41Y	Missense	ShallowDel	1	U	U	High	Broad	chr3	23942514	23942514	C	A	NA	NA	NA	NA	NA	NA	38
TCGA-14-1823-01	GBM (TCGA)	D41Y	Missense	ShallowDel	1	S	U	High	Broad	chr3	23942514	23942514	C	A	NA	NA	NA	NA	NA	NA	56
TCGA-14-1823-01	LGG-GBM (TCGA 2016)	D41Y	Missense	ShallowDel	1	U	U	High	mdanderson.org/ucsc.edu/broad.mit.edu	chr3	23942514	23942514	C	A	0.27	NA	124	46	253	0	38
LUAD-CHTN-Z4716A	Lung adeno (Broad)	E133D	Missense	Diploid	1	U	U	Neutral	Broad	chr3	23934766	23934766	T	G	NA	NA	NA	NA	NA	NA	961
TCGA-BH-A0BV-01	Breast (TCGA 2015)	E148Q	Missense	Diploid	1	U	U	High	genome.wustl.edu;unc.edu	chr3	23934723	23934723	C	G	0.33	NA	249	124	421	0	29
TCGA-BH-A0BV-01	Breast (TCGA pub)	E148Q	Missense	Diploid	1	S	U	High	WashU	chr3	23934723	23934723	C	G	NA	NA	NA	NA	NA	NA	22
TCGA-BH-A0BV-01	Breast (TCGA)	E148Q	Missense	Diploid	1	S	U	High	WashU	chr3	23934723	23934723	C	G	NA	NA	NA	NA	NA	NA	28
TCGA-AG-A002-01	Colorectal (TCGA pub)	E191D	Missense	Diploid	1	S	V	Neutral	broad.mit.edu;hgsc.bcm.edu	chr3	23934592	23934592	C	A	NA	NA	NA	NA	NA	NA	9815
TCGA-AG-A002-01	Colorectal (TCGA)	E191D	Missense	Diploid	1	S	V	Neutral	Broad	chr3	23934592	23934592	C	A	NA	NA	NA	NA	NA	NA	9822
587376	Colorectal (Genentech)	E67G	Missense	NA	1	U	V	Medium	Genentech	chr3	23942435	23942435	T	C	NA	NA	NA	NA	NA	NA	9361
SA235		G16V	Missense	NA	1	U	U	High	BC	chr3	23952349	23952349	C	A	NA	NA	NA	NA	NA	NA	20
TCGA-HU-A4H3-01	Stomach (TCGA pub)	G2*	Nonsense	Diploid	1	U	U		Broad	chr3	23952392	23952392	C	A	0.38	NA	24	15	NA	NA	816
TCGA-HU-A4H3-01	Stomach (TCGA)	G2*	Nonsense	Diploid	1	S	U		Broad	chr3	23952392	23952392	C	A	NA	NA	NA	NA	NA	NA	812
TCGA-AP-A0LM-01	Uterine (TCGA)	G81V	Missense	Diploid	1	S	U	Medium	WashU	chr3	23942393	23942393	C	A	0.22	NA	117	33	362	0	10379
TCGA-AP-A0LM-01	Uterine (TCGA pub)	G81V	Missense	Diploid	1	S	U	Medium	WashU	chr3	23942393	23942393	C	A	0.22	NA	117	33	362	0	10380
TCGA-HU-A4GN-01	Stomach (TCGA pub)	K101R	Missense	Diploid	1	U	U	Low	Broad	chr3	23942333	23942333	T	C	0.18	NA	47	10	NA	NA	1025
TCGA-HU-A4GN-01	Stomach (TCGA)	K101R	Missense	Diploid	1	S	U	Low	Broad	chr3	23942333	23942333	T	C	NA	NA	NA	NA	NA	NA	1024
PD3994a	Breast (Sanger)	K17E	Missense	NA	1	U	U		Sanger	chr3	23952347	23952347	T	-	NA	NA	NA	NA	NA	NA	14
LUAD_E00522	Lung adeno (Broad)	K3Q	Missense	Diploid	1	U	U	Medium	Broad	chr3	23952389	23952389	T	G	NA	NA	NA	NA	NA	NA	1018
TCGA-L6-A4EP-01	Thyroid (TCGA pub)	K73E	Missense	Diploid	1	S	U	Low	Broad	chr3	23942418	23942418	T	C	0.07	NA	76	6	NA	NA	10
TCGA-L6-A4EP-01	Thyroid (TCGA)	K73E	Missense	Diploid	1	S	U	Low	Broad	chr3	23942418	23942418	T	C	0.07	NA	76	6	NA	NA	11
TCGA-D9-A6EC-06	Melanoma (TCGA)	L124P	Missense	Diploid		S	U	High	Broad	chr3	23934794	23934794	A	G	0.25	NA	48	16	NA	NA	3773
TCGA-BR-6452-01	Stomach (TCGA pub)	L13F	Missense	Gain	1	U	U	Neutral	Broad	chr3	23952357	23952357	T	A	0.13	NA	39	6	NA	NA	6437
TCGA-BR-6452-01	Stomach (TCGA)	L13F	Missense	Gain	1	S	U	Neutral	Broad	chr3	23952357	23952357	T	A	NA	NA	NA	NA	NA	NA	6415
TCGA-DD-A39X-01	Liver (TCGA)	P72A	Missense	Diploid		S	U	Low	hgsc.bcm.edu;broad.mit.edu;ucsc.edu;bcgsc.ca	chr3	23942421	23942421	G	C	0.12	NA	136	19	130	0	110
TCGA-39-5039-01	Lung squ (TCGA pub)	Q172H	Missense	Diploid	1	U	U	Medium	Broad	chr3	23934649	23934649	C	G	0.16	NA	141	27	NA	NA	156
TCGA-39-5039-01	Lung squ (TCGA)	Q172H	Missense	Diploid	1	S	U	Medium	Broad	chr3	23934649	23934649	C	G	0.16	NA	141	27	NA	NA	152
TCGA-D1-A17Q-01	Uterine (TCGA)	R154Q	Missense	Diploid	1	S	U	Medium	WashU	chr3	23934704	23934704	C	T	0.40	NA	260	172	369	0	5113
TCGA-D1-A17Q-01	Uterine (TCGA pub)	R154Q	Missense	Diploid	1	S	U	Medium	WashU	chr3	23934704	23934704	C	T	0.40	NA	260	172	369	0	5113
TCGA-BQ-7053-01	pRCC (TCGA)	R51*	Nonsense	Diploid	1	S	U		hgsc.bcm.edu;broad.mit.edu;ucsc.edu;bcgsc.ca	chr3	23942484	23942484	G	A	0.29	0.01	137	56	165	1	59
TCGA-D1-A16X-01	Uterine (TCGA)	S190F	Missense	Diploid	1	S	U	Low	WashU	chr3	23934596	23934596	G	A	0.26	NA	121	42	186	0	1751
TCGA-D1-A16X-01	Uterine (TCGA pub)	S190F	Missense	Diploid	1	S	U	Low	WashU	chr3	23934596	23934596	G	A	0.26	NA	121	42	186	0	1751
TCGA-23-1122-01	Ovarian (TCGA pub)	V144I	Missense	ShallowDel	1	S	U	Low	Broad	chr3	23934735	23934735	C	T	NA	NA	NA	NA	NA	NA	93
TCGA-23-1122-01	Ovarian (TCGA)	V144I	Missense	ShallowDel	1	U	U	Low	Broad	chr3	23934735	23934735	C	T	NA	NA	NA	NA	NA	NA	94
MSKCC-0411_R	Bladder (DFARBER_MSKCC 2014)	V9A	Missense	NA		U	U	High	NA	chr3	23952370	23952370	A	G	NA	NA	NA	NA	NA	NA	408

## Sheet: NKIRAS2
Sample ID	Cancer Study	AA change	Type	Copy #	COSMIC	MS	VS	Mutation Assessor	Center	Chr	Start Pos	End Pos	Ref	Var	Allele Freq (T)	Allele Freq (N)	Var Ref	Var Alt	Norm Ref	Norm Alt	#Mut in Sample
SC_9099	Prostate (SU2C)	A139T	Missense	Gain		U	U	Medium	NA	chr17	40175750	40175750	G	A	0.01	NA	539	6	NA	NA	185
TCGA-44-7662-01	Lung adeno (TCGA pub)	D61G	Missense	Gain	1	U	U	High	Broad	chr17	40174504	40174504	A	G	0.15	NA	29	5	NA	NA	511
TCGA-44-7662-01	Lung adeno (TCGA)	D61G	Missense	Gain	1	S	U	High	Broad	chr17	40174504	40174504	A	G	0.15	NA	29	5	NA	NA	511
TCGA-B5-A0JY-01	Uterine (TCGA)	E142D	Missense	Diploid	1	S	U	Medium	WashU	chr17	40175761	40175761	G	T	0.32	NA	182	84	105	0	8871
TCGA-B5-A0JY-01	Uterine (TCGA pub)	E142D	Missense	Diploid	1	S	U	Medium	WashU	chr17	40175761	40175761	G	T	0.32	NA	182	84	105	0	8871
TCGA-CR-7390-01	Head & neck (TCGA pub)	E148*	Nonsense	Gain		U	U		Broad	chr17	40175777	40175777	G	T	0.16	NA	64	12	NA	NA	108
TCGA-CR-7390-01	Head & neck (TCGA)	E148*	Nonsense	Gain		S	U		Broad	chr17	40175777	40175777	G	T	0.16	NA	64	12	NA	NA	107
HN_63080	Head & neck (Broad)	E159D	Missense	NA	1	U	U	Medium	Broad	chr17	40175812	40175812	G	T	0.29	NA	10	4	NA	NA	225
MEL-JWCI-WGS-34	Melanoma (Broad)	E34G	Missense	NA		U	U	Medium	Broad	chr17	40174423	40174423	A	G	NA	NA	NA	NA	NA	NA	917
TCGA-CC-A5UE-01	Liver (TCGA)	E92G	Missense	Gain		S	U		hgsc.bcm.edu;broad.mit.edu;ucsc.edu;bcgsc.ca;mdanderson.org	chr17	40174597	40174597	A	G	0.51	NA	22	23	91	0	122
TCGA-AX-A0J0-01	Uterine (TCGA)	F59L	Missense	Diploid	1	S	U	Neutral	WashU	chr17	40174499	40174499	C	A	0.42	NA	42	31	69	0	6907
TCGA-AX-A0J0-01	Uterine (TCGA pub)	F59L	Missense	Diploid	1	S	U	Neutral	WashU	chr17	40174499	40174499	C	A	0.42	NA	42	31	69	0	6907
TCGA-BR-8360-01	Stomach (TCGA pub)	F94Sfs*11	FS del	Diploid		S	U		Broad	chr17	40174601	40174602	TT	-	0.19	NA	48	11	NA	NA	796
TCGA-BR-8360-01	Stomach (TCGA)	F94Sfs*11	FS del	Diploid		S	U		Broad	chr17	40174601	40174602	TT	-	NA	NA	NA	NA	NA	NA	793
TCGA-GV-A40G-01		G119S	Missense	Gain	1	U	U		Broad	chr17	40175690	40175690	G	A	0.24	NA	72	23	NA	NA	130
TCGA-GV-A40G-01	Bladder (TCGA)	G119S	Missense	Gain	1	S	U		Broad	chr17	40175690	40175690	G	A	0.18	NA	81	18	NA	NA	150
SKNEP1	Ewing Sarcoma (DFCI)	G16S	Missense	NA		U	U	High	dfci.harvard.edu	chr17	40173641	40173641	G	A	NA	NA	NA	NA	NA	NA	116
TCGA-95-7039-01	Lung adeno (TCGA pub)	G45C	Missense	Gain	1	U	U	Low	Broad	chr17	40174455	40174455	G	T	0.26	NA	39	14	NA	NA	1115
TCGA-95-7039-01	Lung adeno (TCGA)	G45C	Missense	Gain	1	S	U	Low	Broad	chr17	40174455	40174455	G	T	0.26	NA	39	14	NA	NA	1115
TCGA-13-1481-01	Ovarian (TCGA pub)	K101M	Missense	ShallowDel	1	S	V		WashU	chr17	40174624	40174624	A	T	NA	NA	NA	NA	NA	NA	86
TCGA-13-1481-01	Ovarian (TCGA)	K101M	Missense	ShallowDel	1	S	V		WashU	chr17	40174624	40174624	A	T	NA	NA	NA	NA	NA	NA	91
TCGA-EJ-7331-01	Prostate (TCGA 2015)	K167R	Missense	Diploid	1	S	U	Neutral	Broad	chr17	40175835	40175835	A	G	0.07	NA	71	5	NA	NA	24
TCGA-EJ-7331-01	Prostate (TCGA)	K167R	Missense	Diploid	1	S	U	Neutral	Broad	chr17	40175835	40175835	A	G	0.07	NA	71	5	NA	NA	24
TCGA-DK-A3WW-01		P132R	Missense	Diploid	1	U	U	Neutral	Broad	chr17	40175730	40175730	C	G	0.14	NA	87	14	NA	NA	1048
TCGA-DK-A3WW-01	Bladder (TCGA)	P132R	Missense	Diploid	1	S	U	Neutral	Broad	chr17	40175730	40175730	C	G	0.14	NA	87	14	NA	NA	1051
585205	Lung SC (JHU)	R129L	Missense	NA	1	U	U		JHU	chr17	40175721	40175721	G	-	NA	NA	NA	NA	NA	NA	157
TCGA-2G-AAGK-01	Testicular germ cell (TCGA)	R155H	Missense	Diploid	1	S	U	Low	mdanderson.org	chr17	40175799	40175799	G	A	NA	NA	NA	NA	NA	NA	45
TCGA-AA-A01P-01	Colorectal (TCGA pub)	R51Q	Missense	Diploid	1	S	V	Medium	Broad	chr17	40174474	40174474	G	A	NA	NA	NA	NA	NA	NA	383
TCGA-AA-A01P-01	Colorectal (TCGA)	R51Q	Missense	Diploid	1	S	V	Medium	Broad	chr17	40174474	40174474	G	A	NA	NA	NA	NA	NA	NA	379
B111		R58H	Missense	NA	2	U	U	Low	BGI	chr17	40174495	40174495	G	A	NA	NA	NA	NA	NA	NA	64
TCGA-AP-A0LM-01	Uterine (TCGA)	R66*	Nonsense	Diploid	2	S	U		WashU	chr17	40174518	40174518	C	T	0.23	NA	174	53	136	0	10379
TCGA-AP-A0LM-01	Uterine (TCGA pub)	R66*	Nonsense	Diploid	2	S	U		WashU	chr17	40174518	40174518	C	T	0.23	NA	174	53	136	0	10380
TCGA-AA-A010-01	Colorectal (TCGA pub)	R73Q	Missense	Diploid	1	S	V	Medium	Broad	chr17	40174540	40174540	G	A	NA	NA	NA	NA	NA	NA	6088
TCGA-AA-A010-01	Colorectal (TCGA)	R73Q	Missense	Diploid	1	S	V	Medium	Broad	chr17	40174540	40174540	G	A	NA	NA	NA	NA	NA	NA	6086
MM12T	ucs (Johns Hopkins 2014)	S175Y	Missense	NA		U	U	Medium	John Hopkins	chr17	40175859	40175859	C	A	NA	NA	NA	NA	NA	NA	5348
TCGA-JW-A5VJ-01	Cervical (TCGA)	S19L	Missense	Diploid		S	U	Medium	WashU	chr17	40173651	40173651	C	T	NA	NA	NA	NA	NA	NA	155
9266920	nccRCC (Genentech 2014)	S93Y	Missense	NA		U	U		Genentech.Inc	chr17	40174600	40174600	C	A	NA	NA	NA	NA	NA	NA	56
SC_9081	Prostate (SU2C)	T169M	Missense	Diploid		U	U	Medium	NA	chr17	40175841	40175841	C	T	0.38	NA	316	194	NA	NA	699
TCGA-CR-7365-01	Head & neck (TCGA pub)	T49A	Missense	Diploid		U	U	Medium	Broad	chr17	40174467	40174467	A	G	0.39	NA	42	27	NA	NA	151
TCGA-CR-7365-01	Head & neck (TCGA)	T49A	Missense	Gain		S	U	Medium	Broad	chr17	40174467	40174467	A	G	0.39	NA	42	27	NA	NA	147
TCGA-CG-5726-01	Stomach (TCGA pub)	V53Cfs*78	FS del	Diploid		U	U		Broad	chr17	40174474	40174474	G	-	0.37	NA	47	28	NA	NA	1245
TCGA-CG-5726-01	Stomach (TCGA)	V53Cfs*78	FS del	Diploid		S	U		Broad	chr17	40174474	40174474	G	-	NA	NA	NA	NA	NA	NA	1242

[truncated: 28 more sheets: NRAS, RALA, RALB, RAP1A, RAP1B, RAP2A, RAP2B, RAP2C, RASD1, RASD2, RASL10A, RASL10B, RASL11A, RASL11B, RASL12, REM1, REM2, RERG, RHEB, RHEBL1 …]
