# Supplementary material for: Exploring the interactions of the RAS family in the human protein network and their potential implications in RAS-directed therapies
Source: Oncotarget. 2016 Oct 3;7(46):75810–26. doi: 10.18632/oncotarget.12416 (PMC5342780; doi:10.18632/oncotarget.12416)
Supplement: Supplementary file 3 [file oncotarget-07-75810-s003.xlsx]

## Sheet: Hoja 1 - Incidence of RAS mutat
Incidence of RAS mutations in human tumors (COSMIC dataset)
Uniprot	Name	Tested samples	Simple mutations	% mutations	Fusions	Coding mutations	3D structures (PDB)
P01116	KRAS. v-Ki-ras2 Kirsten rat sarcoma viral oncogene homolog	184663	37065	0.200717	1	37065	1D8D
P01111	NRAS. Neuroblastoma RAS viral (v-ras) oncogene homolog.	86082	4414	0.0512767	0	4414	3CON
P01112	HRAS1. Harvey rat sarcoma viral oncogene homolog.	54866	1474	0.0268655	0	1474	121P
O75628	REM. RAS (RAD and GEM)-like GTP-binding 1.	23461	102	0.00434764	0	102	2NZJ
Q99578	RIT2. Ras-like without CAAX 2; Binds and exchanges GTP and GDP.	23460	98	0.00417732	0	98
Q96D21	RASD2. RASD family, member 2; GTPase signaling protein that binds to and hydrolyzes GTP.	23459	85	0.00362334	0	85
P55040	GEM. GTP binding protein overexpressed in skeletal muscle.	23459	84	0.00358072	0	84	2CJW
Q96A58	RERG. RAS-like, estrogen-regulated, growth inhibitor; Binds GDP/GTP and possesses intrinsic GTPase activity.	23459	67	0.00285605	0	67	2ATV
Q6T310	RASL11A. RAS-like, family 11, member A; Regulator of rDNA transcription.	23366	62	0.00265343	0	62
O95057	Di-Ras1. DIRAS family, GTP-binding RAS-like 1.	23473	58	0.00247092	0	58	2GF0
P11233	RAL. v-ral simian leukemia viral oncogene homolog A (ras related).	23647	53	0.0022413	0	53	1UAD
P62070	RRAS2. related RAS viral (r-ras) oncogene homolog 2; It is a plasma membrane-associated GTP-binding protein with GTPase activity.	23647	51	0.00215672	0	51	2ERY
P55042	RRAD. Ras-related associated with diabetes.	23459	48	0.00204612	0	48	2DPX
Q9NYN1	RASL12. RAS-like, family 12.	23459	47	0.0020035	0	47	3C5C
O14807	MRAS. Muscle RAS oncogene homolog	23683	44	0.00185787	0	44
Q7Z444	ERAS. ES cell expressed Ras	23648	43	0.00181834	0	43
Q9BPW5	RASL11B. RAS-like, family 11, member B	23366	41	0.00175469	0	41
Q9Y3L5	RAP2C, member of RAS oncogene family	23647	40	0.00169155	0	40
P10301	RRAS. Related RAS viral (r-ras) oncogene homolog; Regulates the organization of the actin cytoskeleton.	23647	37	0.00156468	0	37	2FN4
Q9Y272	RASD1. RAS, dexamethasone-induced 1; Small GTPase.	23459	28	0.00119357	0	28
P61225	RAP2B. Member of RAS oncogene family	23647	27	0.00114179	0	27
Q8TAI7	RHEBL1. Ras homolog enriched in brain like 1	23459	22	0.000937806	0	22	3OES
Q92737	RASL10A. RAS-like, family 10, member A; Potent inhibitor of cellular proliferation.	0	0	0	0	0
P10114	RAP2A. RAP2A, member of RAS oncogene family	0	0	0	0	0	1KAO
Q15382	RHEB. Ras homolog enriched in brain; Stimulates the phosphorylation of S6K1 and EIF4EBP1 through activation of mTORC1 signaling.	0	0	0	0	0	1XTQ
Q8IYK8	REM2. RAS (RAD and GEM)-like GTP binding 2	0	0	0	0	0	3CBQ
Q96S79	RASL10B. RAS-like, family 10, member B.	0	0	0	0	0
H7BXP1	KBRAS2. NFKB inhibitor interacting Ras-like 2.	0	0	0	0	0
P62834	RAP1A. Member of RAS oncogene family; Induces morphological reversion of a cell line transformed by a Ras oncogene.	0	0	0	0	0	1C1Y
Q5VY89	RIT. Ras-like without CAAX 1.	0	0	0	0	0
Q96HU8	DIRAS2. DIRAS family, GTP-binding RAS-like 2; Displays low GTPase activity and exist predominantly in the GTP-bound form.	0	0	0	0	0	2ERX
Q9NYS0	NKIRAS1. NF-kappa-B inhibitor-interacting Ras-like protein 1.	0	0	0	0	0
P61224	RAP1B. Member of RAS oncogene family.	0	0	0	0	0	3BRW
O95661	DIRAS3. GTP-binding RAS-like 3	0	0	0	0	0
Q6ZS74	RALB. Ras-related protein.	0	0	0	0	0

## Sheet: Hoja 1 - Frequency of Ras isofo
Frequency of Ras isoforms mutations in human tumors (TCGA dataset)
Primary tissue	KRAS (%)	HRAS (%)	NRAS (%)	Total (%)
Pancreas	61	0	2	63
Colon	43	1	9	42
Endometrium	21	<1	3	22
Lung adenocarcinoma	26	<1	1	27
Multiple myeloma	<1	<1	17	19
Skin	3	6	18	27
AML	4	9	7	19
